# Supplementary material for: Genomic Signatures After Five Generations of Intensive Selective Breeding: Runs of Homozygosity and Genetic Diversity in Representative Domestic and Wild Populations of Turbot (Scophthalmus maximus)
Source: Front Genet. 2020 Apr 3;11:296. doi: 10.3389/fgene.2020.00296 (PMC7169425; doi:10.3389/fgene.2020.00296)
Supplement: Supplementary file 1 [file Table_1.XLSX]

## Sheet: broodstock_radtags
Supplementary Table 1. Main features of the 21,615 SNPs identified using the 2b-RAD methodology in the turbot population considered in Maroso et al., (2018)
SNP_ID	chrom	pos in chrom	pos in RAD-tag	Reference allele	Alternative allele	RAD-tag sequence
sm5_s00184_172525_154721	C01	172525	11	G	A	GTCCCTGCTCCGGCAGCTCGCTGCACCGTCGACCAA
sm5_s00184_234163_154725	C01	234163	1	C	T	CCGTGTTGGACGGCAGGTTGGTGCGGCAGCAGAAGC
sm5_s00184_320474_154740	C01	320474	28	C	T	GGCGCCTCGAGAGCAGAGTCCTGCAGGACGCCGGGG
sm5_s00184_380409_154746	C01	380409	6	C	T	AGCTTGTGTCATGCATTGCGTTGCTCTGGTGTGTGA
sm5_s00184_585729_154773	C01	585729	10	G	C	ATTGGATTGTGTGCACGACGATGCGAGGGGAATAGT
sm5_s00184_627400_154783	C01	627400	27	C	T	TGGAGGTGGACGGCAAGAGCCTGCAGACGTTCACCG
sm5_s00184_627414_154784	C01	627414	7	A	C	CGACAACAGAGCCAAGAGCACGGAGACGTGGCTGCT
sm5_s00184_627486_154786	C01	627486	35	T	G	ACGGCGAGGACCGCAGGGTGGTGCTGGGTGAGGGTT
sm5_s00131_23697_146344	C01	697160	32	T	A	CTTTCCCTCCTTGCATCCCTCTGCTCCGCCCCTATC
sm5_s00131_122875_146189	C01	796338	34	C	A	TCAGAGCTCGGGGCAGCTTGCTGCGATGCCGCCGCT
sm5_s00131_148822_146284	C01	822285	0	T	C	TAACTTCGAGCCGCATTGGACTGCAGTGATTCTTTG
sm5_s00131_165193_146325	C01	838656	24	G	A	ATGGACCACTTAGCATGAGGATGCGTTCAGGCACTG
sm5_s00131_211398_146338	C01	884861	26	T	A	CATCGACACGTGGCAACATTCTGCAGACTTCATATA
sm5_s00131_216795_146339	C01	890258	3	A	G	GACAACGGATTTGCAGACGTTTGCGGGTTTTGATGA
sm5_s00131_224635_146340	C01	898098	30	T	G	AATCCACCGGTTGCACAGTTTTGCAGTGAATGTTTG
sm5_s00131_275488_146351	C01	948951	9	T	C	GCTGAAGCGCGAGCACGACGCTGCCTCACCGAGCTC
sm5_s00131_291533_146357	C01	964996	10	C	A	ATCAGTGTGCAAGCATTTAAATGCATGTCAGTTTTC
sm5_s00131_352586_146379	C01	1026049	4	C	T	AGAACGAGTTTGGCATGTTCCTGCGCTTCCAGGGCG
sm5_s00131_376349_146382	C01	1049812	4	A	T	ACACACTCTCCCGCATCATGGTGCTGTCGTGAGATA
sm5_s00131_382369_146383	C01	1055832	7	T	A	CTGGCCTTCGGTGCACCCTCCTGCCCCCTCGGACTA
sm5_s00131_385895_146386	C01	1059358	35	T	A	CTGTTTACACCGGCACGCACATGCCCAGTGCACTTT
sm5_s00131_414779_146393	C01	1088242	25	G	A	ACTTCCTGACGAGCAACAAGCTGCTGAAGGTAAAGC
sm5_s00131_417542_146395	C01	1091005	8	C	T	CGTCGGCTCTGGGCAGCGCCGTGCTGCGCTGCGACA
sm5_s00131_432477_146404	C01	1105940	26	C	T	GTGTGTGTGCGTGCATGCTCGTGCTGCAGTCCGTTG
sm5_s00131_547539_146417	C01	1221002	17	C	A	CTGACACGTGAAGCAAACGTTTGCTTTTGTTTGCCA
sm5_s00131_556884_146422	C01	1230347	15	G	C	TACAACCAAGCAGCAGCAACTTGCTCAGAGAAATCA
sm5_s00131_566443_146430	C01	1239906	32	G	A	TGAAACCCATGTGCAGTCCTGTGCTCGTTTCGAAGG
sm5_s00131_602184_146440	C01	1275647	9	A	T	GGATGGAGAAATGCAGTCGACTGCTGTGACTGAAGA
sm5_s00131_608838_146446	C01	1282301	19	G	C	CCTGACACACGTTTCTGTTGGTACAGCAGCGCCCTC
sm5_s00131_644207_146466	C01	1317670	1	T	C	TCCCCCCTATATGCATGCGGGTGCATTAACTCACGG
sm5_s00131_681413_146475	C01	1354876	25	G	T	AAACAAAAGGAGGCAGCCGGTTGCCGTAGGAACCTC
sm5_s00131_699056_146485	C01	1372519	30	G	C	GAAGTCGGATCCGCAGAGGAATGCGAGATCGAGAGC
sm5_s00131_742730_146499	C01	1416193	31	G	C	TCCTCTGCTCTCCCTCCCTCTCTCTGGGAATGTGGG
sm5_s00131_845767_146544	C01	1519230	6	C	T	GGAGCCCGGACGGCAGCTAAGTGCCGTCGACAGCAG
sm5_s00131_879251_146553	C01	1552714	1	C	T	GCTAACTTCTCTGCAACGCGATGCGTCAACGTCACT
sm5_s00131_1027105_146130	C01	1700568	0	C	A	CTCTCGCCCCAACAACCACTGTGCACAACCTGCTCA
sm5_s00131_1027141_146131	C01	1700604	34	A	G	CTCGCCCCAACAACCACTGTGCACAACCTGCTCAAG
sm5_s00131_1075848_146140	C01	1749311	7	C	T	AGTTGTGCGGGTGCAGTATGTTGCTGCACTGCAGCA
sm5_s00131_1089443_146144	C01	1762906	26	T	C	CCATCAGCAAATGCACCGTGTTGCTGCTCTGTAATG
sm5_s00131_1095562_146148	C01	1769025	5	G	A	ATCCCGACTGCAGCAGACTCCTGCTACCGCTGATAC
sm5_s00131_1180671_146176	C01	1854134	17	C	A	CGAACAGGTGAAGCACACGTGTGCCCCCGGACGCAG
sm5_s00131_1274713_146206	C01	1948176	0	C	G	CGAGCTGGAGCTGCAGAGGGCTGCGGAAAGGAGCCG
sm5_s00131_1300642_146214	C01	1974105	9	T	C	CTTACTACTCGTGCATGATGGTGCTTTAACGCAGAT
sm5_s00131_1307503_146219	C01	1980966	20	T	A	TGTAATGCGGTTGCAGAGTGTTGCATCCTCTGCGGC
sm5_s00131_1307617_146221	C01	1981080	14	T	C	GGCTGCGAAAATCCCCTCCTCACACTTAGCCTCATT
sm5_s00131_1341775_146233	C01	2015238	26	C	T	GTCGAACCGAGCGCACCTGTCTGCATCCCGATGAGG
sm5_s00131_1343370_146234	C01	2016833	25	C	T	CACGGGGTCACAGCACTTCACTGCACGTTCCTCGTC
sm5_s00131_1357955_146238	C01	2031418	0	C	T	CCGTTGTTGACCGCAGTCATTTGCAACCCTGACTAC
sm5_s00131_1358331_146241	C01	2031794	8	A	C	GGATGAGGAGCTGCAGACCTCTGCGGCAGCATTAAT
sm5_s00131_1396402_146250	C01	2069865	11	C	T	TGCCACGTCGTCGCAGCGGGGTGCGAGAGCCACGAC
sm5_s00131_1407373_146255	C01	2080836	24	G	A	CGAAATAACACGGCAAATTTTTGCGTCGCATTACTC
sm5_s00131_1444919_146266	C01	2118382	1	C	T	GCAACAACACCTGCATCGCATTGCCCCACCTGCTTC
sm5_s00131_1526696_146289	C01	2200159	24	G	A	AACCTTTGCAGAGCAGGAGTGTGCATCCTGGTTGGT
sm5_s00131_1527168_146292	C01	2200631	7	A	G	GAAATGAAATGGGCACCGTGCTGCACCTGTGCCTCC
sm5_s00131_1604761_146309	C01	2278224	13	G	C	AATATACTTTCCAGTGGCCTTGTCGTCTCCCCTTGG
sm5_s00131_1604829_146310	C01	2278292	22	T	A	GTGCTCTGTAGGCCGAGACTCTTCATCGCCTCATAG
sm5_s00131_1612994_146313	C01	2286457	13	G	C	GACAAGCACTGAGGTCAGTGATGCAGATGGTGCTGA
sm5_s00131_1613006_146314	C01	2286469	4	G	A	TGCAGATGGTGCTGAGGTCGTAGTGGGCGGTCGGAT
sm5_s00131_1616876_146316	C01	2290339	0	G	C	GTGTACTGTACTGCACTGCACTGCACTGTACTGTAT
sm5_s00131_1637741_146321	C01	2311204	11	T	C	TCAGCCCTGTGTGCACAACACTGCAGTGTGTGTGTG
sm5_s00217_257968_158218	C01	2364627	20	C	T	ATGTTCTCACACGCACGAAGCTGCAAACCTCACCTG
sm5_s00217_226639_158213	C01	2395956	2	G	C	TTGTTCCCCAGGGCAGCAATGTGCCCTTGTGGCTCA
sm5_s00217_211847_158202	C01	2410748	0	C	T	CACTTTGGTTTGGCACAAACATGCACATGTCCAGAG
sm5_s00217_192179_158194	C01	2430416	30	C	A	GCGGAAACAGGAGCACTTATCTGCCCAGGGCATTGA
sm5_s00217_152845_158183	C01	2469750	33	A	G	CATTTTTGGAGCGCACAGTGCTGCATGTTCCAAAGT
sm5_s00217_117282_158174	C01	2505313	31	C	T	TGAATCGGAACAGCAGCCTCCTGCCCTTCATCCTCT
sm5_s00217_6322_158234	C01	2616273	9	G	A	GTTTGTCTCGACGCACTCTGCTGCCTTTCTGCAGTC
sm5_s01579_898_165487	C01	2623593	20	C	T	ATCCAAGACAAGGCAAAGCCTTGCCTGACACCTCTC
sm5_s00099_1591522_136952	C01	2641115	18	A	G	TCAGTCAACTGTGCACACACGTGCACACACACGCGT
sm5_s00099_1586665_136944	C01	2645972	17	C	T	ATGTGTCTTCTTGCACACGTGTGCGTTTCTGTCAGA
sm5_s00099_1550320_136925	C01	2682317	9	C	G	GATCCACTCCTTGAGAGCAATCTGACCCCAATCTGG
sm5_s00099_1525547_136917	C01	2707090	22	T	A	ATCAGGCCAATGCACTTCCCCCTTTTCTGCGAGGCG
sm5_s00099_1525507_136916	C01	2707130	0	A	T	ATGTTTCCAAGAACTTGTATCAGGCCAATGCACTTC
sm5_s00099_1502465_136892	C01	2730172	32	T	C	AGGAGCATCGCAGCAGAAGCCTGCCTGTTCTCTGCC
sm5_s00099_1457292_136875	C01	2775345	34	T	A	AGGTGTCTGCAGGCAGGCGCATGCACGAAGACACTC
sm5_s00099_1449550_136867	C01	2783087	11	G	A	GGCAATAGACGGGCAGAAGGCTGCCGTGGATCAATG
sm5_s00099_1440019_136858	C01	2792618	27	T	G	ACTGAAGGAGTCGCACTGCGGTGCAGATCCGCCCTT
sm5_s00099_1376896_136840	C01	2855741	26	A	G	GGCAGCCCTTCGGCAAAAAATTGCGCAGATTCGCTT
sm5_s00099_1366910_136832	C01	2865727	18	G	T	AGAAGTGTGTGTGCATGCGTGTGCGAGGGGTGTCTA
sm5_s00099_1361369_136830	C01	2871268	33	C	A	GGGGTTATCGCTGCACGTGTTTGCACACTCGTACAC
sm5_s00099_1285993_136806	C01	2946644	32	T	A	AATGGCTTAAAAGCACCAAAATGCACCGCGAGTTTC
sm5_s00099_1258536_136797	C01	2974101	16	C	T	TGTCAGGATTCAGCAACGTATTGCTGCGCGAGCCAC
sm5_s00099_1250676_136794	C01	2981961	31	G	A	GAGCTCCGGGAGGCAGCCAAGTGCAGATGCCGGGAA
sm5_s00099_1238329_136793	C01	2994308	0	G	A	GTGCACACAAGTGCACGCGCATGCAAACTCAAACCC
sm5_s00099_1237567_136790	C01	2995070	0	T	G	TCGCATACCTGAGCAAACAGCTGCAGAGCGACGGGA
sm5_s00099_1218379_136789	C01	3014258	33	A	G	AAGGGCAAAAAGGCAAACGCTTGCCACGTTTGGAGT
sm5_s00099_1200514_136783	C01	3032123	28	G	C	TGCCACCCAAATGCAAACCATTGCACCAGAGATGTT
sm5_s00099_1197700_136782	C01	3034937	10	C	T	CTGTTTTTTTCCGCAGAGCTCTGCACACTGACTGAT
sm5_s00099_1189058_136777	C01	3043579	8	T	C	GATTCTCATCCGGCAGCGTTATGCGGCATCATTGTC
sm5_s00099_1169814_136766	C01	3062823	19	G	C	ACTAGGCTCGGTGCACATGGCTGCATATGGTTGGGG
sm5_s00099_1143199_136749	C01	3089438	16	A	T	GGAAGACGGGGAGCATAAGTGTGCATATGATAACGG
sm5_s00099_1132721_136747	C01	3099916	17	C	T	GGATGCACTCATGCACACGTGTGCGATCATATATGC
sm5_s00099_1113551_136740	C01	3119086	25	C	T	GTACTGATGTACGCATGCATGTGCACAGACAGACAG
sm5_s00099_1098340_136730	C01	3134297	16	C	T	GGTTATGAAACAGCAGTAGGCTGCGCACCGACCGGC
sm5_s00099_1080589_136721	C01	3152048	33	G	A	CCTACTGCCACGGCACAACACTGCAAAAAGACAGTC
sm5_s00099_1078559_136719	C01	3154078	6	A	C	GAAAGCAAACATGCATGTTAGCTCACGGGATCTCGT
sm5_s00099_1061150_136712	C01	3171487	4	A	G	GTTTAATTCAAAGCAGGGTGGTGCGCGGTGATCAGG
sm5_s00099_1039628_136699	C01	3193009	18	G	A	CGCGTTATACGGGCATGCGTTTGCACACCTGTGACC
sm5_s00099_1018835_136684	C01	3213802	3	C	G	AATGCTGAATGAGCACCGACCTGCACATCATGAGAA
sm5_s00099_1011579_136681	C01	3221058	2	C	T	TGCGTTTCAGCTGCATGAGTGTGCCATGACTAATTG
sm5_s00099_967780_137350	C01	3264857	26	A	G	AGCCAGACAAACGCAGACGACTGCCTAATGTTAATA
sm5_s00099_958958_137341	C01	3273679	18	C	T	AAAGAGTCAGTGTTCCACCATTGTGGCAGCAGTGTG
sm5_s00099_958874_137339	C01	3273763	8	C	T	AAAGCAACCGTTCAAGTGTCTCATGTTGGATTTTTT
sm5_s00099_913609_137317	C01	3319028	29	C	T	TTGTGAACATTTGCAGCCGCCTGCGTTCACGGGGGG
sm5_s00099_891868_137307	C01	3340769	1	G	A	CGATCTCACCTGTCAGCGAGGTTGGAATCCTTCCTG
sm5_s00099_879935_137295	C01	3352702	11	G	A	CCGTGTCAGTCGGCAGCCTGGTGCTAATTGCAAATG
sm5_s00099_866530_137290	C01	3366107	2	G	A	AGGCTGTACAGGGCAGAGATTTGCGTCAACCGGTGA
sm5_s00099_862313_137287	C01	3370324	32	A	C	ATGTCCTCGACTGCACTCGGCTGCAGAGACGAAGGG
sm5_s00099_861843_137284	C01	3370794	29	G	A	AGATGTATATTCATGCTGCAGTTGACCCAGGCTATC
sm5_s00099_854393_137278	C01	3378244	4	G	T	GTGTGTGTGCGTGCACATCGTTGCATGGGTATAAGC
sm5_s00099_841924_137272	C01	3390713	5	C	A	TAACACGCGCAGGCACACACATGCATTGCCTGGCGG
sm5_s00099_836971_137270	C01	3395666	11	T	C	TCTTGTTTTCATGCAGAGTCATGCAGTCGCCCCTTT
sm5_s00099_823084_137268	C01	3409553	1	G	A	CGGCGGCGCTACGCAGTCCTCTGCGTCGCTCCAGAC
sm5_s00099_807713_137260	C01	3424924	35	C	G	ACGCGTGTGCTAGCACGTGCATGCGGTTTGTTTTGC
sm5_s00099_780641_137250	C01	3451996	15	C	T	GATATTACAACGGCACTGTACTGCACTCTGTACACT
sm5_s00099_765217_137246	C01	3467420	2	T	A	AGTGCTTAAAAGGCAAATGATTGCACCGGCAGCTGA
sm5_s00099_764349_137245	C01	3468288	1	A	G	AAGCGGCGTCATGCAACAAAGTGCTGTGCTGCCCCC
sm5_s00099_738164_137240	C01	3494473	2	C	A	CACCCAATGCTCGCATGCTTGTGCAAATTAAAATCC
sm5_s00099_728258_137237	C01	3504379	15	T	C	CCGATGCCTGTGGCATGATGCTGCACAAATGCAGAG
sm5_s00099_728193_137236	C01	3504444	13	A	T	GTCACATTCTTTCACAGCTGGAAACAAGTCAGCAAA
sm5_s00099_713725_137225	C01	3518912	33	A	G	GGAGCGTTGTGTGCAGCTCTGTGCATTTTGCAGAAG
sm5_s00099_708882_137222	C01	3523755	9	G	A	GACAATGGCAAGGCAGGCCACTGCGACCCCTCGCTA
sm5_s00099_693428_137208	C01	3539209	32	A	T	ATTGTGTAATCAGCAAATGGCTGCACAGCAAGAGCA
sm5_s00099_691157_137206	C01	3541480	22	T	A	TTGAGCCCATTAATTATCCCCTTTGATGTACTGTGG
sm5_s00099_687919_137203	C01	3544718	8	G	A	GTGTCAACGGTGGCACACGTGTGCAACGGCAAAAAC
sm5_s00099_687772_137200	C01	3544865	2	G	C	CACAGTGTGTCTGCAAAGCGGTGCGTCGGACTGTAT
sm5_s00099_675660_137191	C01	3556977	28	G	C	GTCCGACCATGTGCATCGCCATGCTTCTGCGTCCCG
sm5_s00099_674347_137190	C01	3558290	20	T	A	TGTGCTTCTCCCGCATCTTATTGCCATGGTGTTGTT
sm5_s00099_662537_137180	C01	3570100	0	G	A	GCTGCCATGGCAGCAGTATAGTGCGGCCAGTGGATT
sm5_s00099_651255_137175	C01	3581382	34	A	G	TTTTCACATGCAGCACGCTTGTGCAATCTTCCCAAC
sm5_s00099_608453_137161	C01	3624184	10	C	T	TAATGCACTTCTGCACGTCACTGCTCTGCCGTTCTG
sm5_s00099_576304_137153	C01	3656333	26	T	C	TCACACGGCCAAGCATGCACATGCAGTTTCTTTTTA
sm5_s00099_559298_137145	C01	3673339	5	C	A	GCACACGCTCAGGCAACGCAATGCAAAAGCAGTCGA
sm5_s00099_514708_137127	C01	3717929	33	G	T	CCAACCCATTTAGCAGCTGATTGCCTTTAGTTTGTT
sm5_s00099_500534_137120	C01	3732103	18	C	T	CGAGTCAAAGATGCATCTCCCTGCTCCCATCCTCTG
sm5_s00099_493318_137118	C01	3739319	6	T	C	CGTCCATGGGCCGCAACTACCTGCTCATTCAAGGGG
sm5_s00099_490479_137115	C01	3742158	17	T	G	GAGGTGATCCCTGCATGTAAGTGCATTAAAATGCCT
sm5_s00099_482876_137110	C01	3749761	18	C	T	TGAGCAGGCGGTGCAAATCTGTGCTGTGTTAAATGT
sm5_s00099_482824_137108	C01	3749813	0	C	A	CTGAGATCGTGGAGCCGTTAGTTGAAGCCTCTGATG
sm5_s00099_465678_137099	C01	3766959	7	C	A	AGCGGGGCAAATGCAGCGGAGTGCATGGGTTTCCAG
sm5_s00099_465659_137098	C01	3766978	22	T	A	AAGGGTGTTTGGAATTTAATCATCTACAGATTATAG
sm5_s00099_454398_137092	C01	3778239	8	A	G	CTCCACGCACCAGCAACCCCATGCACAATTCATTCA
sm5_s00099_447980_137086	C01	3784657	26	C	T	CTCAGCGGGCGAGCATCGCTTTGCTCCGCCCTGCGA
sm5_s00099_440964_137085	C01	3791673	1	G	A	TGGCTCTTTGCTGCACAACTGTGCATTTAAGAGCTT
sm5_s00099_411125_137077	C01	3821512	20	A	C	CACGTCCACAGCGCAACGCGCTGCTGTGTGGTTGTA
sm5_s00099_397348_137073	C01	3835289	10	G	A	ACTTTTTTACGGGCAGGGTAATGCCCTCGCCTCCAG
sm5_s00099_368055_137057	C01	3864582	2	G	C	TTGCCGAGACAGGCACAGGGCTGCAGGTGGGTGCCG
sm5_s00099_353245_137055	C01	3879392	1	A	T	TATTGCACTCCTGCAGCGCCATGCCCTCACGCTGAA
sm5_s00099_326242_137036	C01	3906395	30	G	A	AAAGTCGACACTGCACTGCCTTGCGTCCTCGAAAAC
sm5_s00099_317673_137030	C01	3914964	30	C	A	AAGTAAAAGGCCGCACCGCGATGCCTCGCGCGCGCG
sm5_s00099_317055_137029	C01	3915582	5	A	C	AAAAAACCCAACGCAGATTGATGCAACCGGCGCGAG
sm5_s00099_312987_137024	C01	3919650	22	T	A	GCGTTATTGCTTTCTGCGTTCATCATAATCACTTGT
sm5_s00099_312947_137022	C01	3919690	28	G	T	CCGCGCTACTTTGCAAAAAATTGCGGTTGCGCTCGA
sm5_s00224_227515_158691	C01	3971111	28	C	T	AGTGGTCAAATAGCAGCAGTTTGCTGAGCATGTTAG
sm5_s00224_216650_158690	C01	3981976	35	G	T	TCTTTATCTTTGGCAGCGCAGTGCAAGCCCTTTCTG
sm5_s00224_205086_158688	C01	3993540	18	G	A	TCTGTCAGTAGGGCAATGGGTTGCTTTTTCTATCCA
sm5_s00224_202760_158686	C01	3995866	22	T	A	TGAGCAATTTTTCCCAGATGTGTCTTTTCGAGCACC
sm5_s00224_172094_158674	C01	4026532	0	G	T	GTAGTCCCTGCAGCATATCCTTGCATTAGAACATTG
sm5_s00224_159565_158668	C01	4039061	31	G	T	GGAGGAGCTTCTGCAGCCACCTGCATGCAAAGTTGG
sm5_s00224_137619_158663	C01	4061007	6	C	T	CGTTCACGCAGGGCAGGTAGATGCAGGCGCAAGATG
sm5_s00224_130393_158661	C01	4068233	25	C	T	TTAAGTCAAGCTGCACCACATTGCACATACTCATAG
sm5_s00224_103454_158657	C01	4095172	35	G	A	TGTTTTGATTCGGCACACACGTGCTCTGTTCAGACG
sm5_s00224_50903_158715	C01	4147723	28	A	T	TATTTTCTCACTGCACTAGTTTGCTGCCAGACAGCC
sm5_s00224_1868_158677	C01	4196758	3	T	C	GTGTGTGCGTGTGCATACATGTGCGCGTGGCTGTGC
sm5_s00403_25734_164006	C01	4224460	1	A	G	CAACAGTCGAGGGCACTCGACTGCGTGCACAACAAA
sm5_s00403_25736_164005	C01	4224462	31	C	G	GGCGCTTGCACAGCACTCGACTGCCAGCCAACAGTC
sm5_s00403_42620_164015	C01	4241346	29	A	C	CTCCTAGCAGAGGCACTGGTGTGCCACACAGTCCAT
sm5_s00204_37864_157076	C01	4286929	3	C	T	GAACGAAACTCTGCATCGACCTGCTCGTTGTGATTC
sm5_s00204_48104_157125	C01	4297169	2	A	C	CTATGAGTGTGTGCAATTTGGTGCAGCATGATTTGA
sm5_s00204_67135_157153	C01	4316200	24	A	G	GCTGGATATCTGGCAGACGTCTGCATTGCATCAGCA
sm5_s00204_80988_157160	C01	4330053	2	T	C	GTTTGTGTGTCTGCACACACGTGCCAAAATCTTCAT
sm5_s00204_95268_157165	C01	4344333	33	A	G	GCATATGCGACGGCACCAGAGTGCACAAAGGTTAAA
sm5_s00204_108426_156996	C01	4357491	35	C	T	GTGTTGGGCAGAACTGCTACATATGTGATAAGTGTC
sm5_s00204_190096_157020	C01	4439161	28	G	C	CGACGTCTCTGTGCAGAAGGATGCTAATGTTCTTCT
sm5_s00204_194249_157022	C01	4443314	0	T	A	TACGTGAAATTAGCACATTCCTGCTCCCCAGAGGAT
sm5_s00204_214226_157026	C01	4463291	16	A	G	GACAATGGCCAAGCAGACAATTGCTGGATCACCACG
sm5_s00204_245999_157038	C01	4495064	9	G	A	ATGGCCTATGCCGCAAACACATGCAAACTCAAAAAA
sm5_s00204_291041_157051	C01	4540106	35	G	A	TGTAGCTGCGTGGCACTGGTCTGCATCACATACACG
sm5_s00204_357116_157065	C01	4606181	5	C	T	ATTGACGTGTGAGCATGGAACTGCCTTTAAAGAAAC
sm5_s00204_367040_157073	C01	4616105	2	G	A	GAGAGTGTGTGGGCAGCAACTTGCTCTTTCTATTTG
sm5_s00204_382162_157080	C01	4631227	32	G	T	AGACGCAGACATGCACGACTATGCAAGGGAATGAAA
sm5_s00204_386275_157081	C01	4635340	33	G	T	GATTAGTCAGCAGCAGAGGAATGCTGCCCGCCCTGC
sm5_s00204_409074_157095	C01	4658139	17	T	A	AAGCACGCCTGGGCAATAACCTGCTGCTAATGCAGA
sm5_s00204_450139_157110	C01	4699204	26	G	A	TAATGGAGGTGAGCAGGCATGTGCGTGTGTGTGGGT
sm5_s00204_451771_157111	C01	4700836	6	G	T	ATAAGAGTCCGTGCACTGGGCTGCTGTGTCCAGACT
sm5_s00204_469014_157120	C01	4718079	35	C	T	GGGTACGTGATCGCAGCACAATGCACCGAGGCGTTC
sm5_s00204_505852_157136	C01	4754917	34	T	A	TTTCATCAAGCTGCAACAAGATGCACATTGCACAAG
sm5_s00204_517205_157139	C01	4766270	24	G	A	CAAAATCATCACGCAAACAACTGCGCAGTTCCCACA
sm5_s00204_528685_157143	C01	4777750	6	G	T	GACGATGTGAATGCAGGTGACTGCCGCCATGCTATA
sm5_s00166_777315_152453	C01	4812496	31	C	T	ACCTGGTGAGACGCATGCTGATGCTGGACCCCGCCG
sm5_s00166_721706_152433	C01	4868105	8	C	A	ATAAAAAACCCAGCAGAGCTCTGCCTGTTCATCAGC
sm5_s00166_707314_152423	C01	4882497	18	C	A	CCCAATCCTCAGGCAGAGCCTTGCGGTCAAGTGGCA
sm5_s00166_703314_152418	C01	4886497	32	T	G	ATCCAGTAAAACGCACATTTTTGCATTGCTGGTTTT
sm5_s00166_695406_152411	C01	4894405	21	G	A	TCGCCCGTGAACATACCGCTCGAATGTTTGAGGAGA
sm5_s00166_695251_152406	C01	4894560	32	C	T	AGGAGTCCCTGAGCACCGGGCTGCAATGTGCGCGCA
sm5_s00166_686378_152403	C01	4903433	1	G	A	TGTGTGTGTGTGGCAGCGAAGTGCAGATGCTGCGTC
sm5_s00166_675903_152400	C01	4913908	18	A	T	GTAGGCGAGCAAGCAGAGTTCTGCGCCGTTTGCATT
sm5_s00166_663637_152392	C01	4926174	11	C	T	TCATACGCTGGCGCAAACCCGTGCGGGACAAAGAGC
sm5_s00166_611464_152377	C01	4978347	34	A	T	TCGCGCTAGTCGGCACAAATATGCAGGTCGAACCAG
sm5_s00166_600012_152371	C01	4989799	14	A	G	ACACACACACACACGCGCGCGCTGAAGGCGTCGTCT
sm5_s00166_551100_152346	C01	5038711	28	G	T	AGAATCGAGGAGGCACTCGGCTGCGGATGAGAGGAA
sm5_s00166_538747_152342	C01	5051064	4	T	G	GTCTTTGTTGCTGCACTTAGCTGCTCGAGGTCTGGC
sm5_s00166_532479_152338	C01	5057332	22	C	G	GGGGGTGACACGCGATAACTAACGGAGACGACTTGC
sm5_s00166_517553_152327	C01	5072258	3	C	G	GGGCATAGGTACGCAAATCTGTGCCGGTAGCCCTCT
sm5_s00166_512833_152325	C01	5076978	35	C	T	GCACAACGATGTGCATGTGTGTGCGACACTGCTTGC
sm5_s00166_358288_152274	C01	5231523	17	C	T	ACAGGAATATCTGCATTCTTCTGCCTCGCTTACACT
sm5_s00166_342596_152272	C01	5247215	28	C	A	TCAAGGGCCGTTGCATTTGGTTGCATCACGTCACGA
sm5_s00166_335940_152270	C01	5253871	10	C	T	AGTTTGTGTTCAGCACAGGTCTGCTAAGGTGACGCT
sm5_s00166_320464_152268	C01	5269347	35	A	G	GTTGTGTGGAAGGCAGTTTTCTGCGAGACTTCTGCA
sm5_s00166_300777_152266	C01	5289034	16	A	T	CTGTTCCATGTGGCATAAAGCTGCATCTCAATCAAT
sm5_s00166_295347_152264	C01	5294464	33	G	A	CACATTGTGAATGCACTCAGCTGCATCAGAGGCGGA
sm5_s00166_277486_152257	C01	5312325	5	C	T	CACGCCGGCATGGCACCATCCTGCAGACCAATTAGT
sm5_s00166_273259_152253	C01	5316552	18	G	C	ATGTGTCGGGTGGCAAAGGTATGCAAACACACGTGG
sm5_s00166_260665_152250	C01	5329146	31	T	C	CTTGGTAGGTGAGCAATTGTGTGCGTGTGTGCGTGT
sm5_s00166_227822_152240	C01	5361989	8	T	A	AGTGAAGGTTAACCTCGAAAACCTTGTCCGTAACAG
sm5_s00166_227721_152238	C01	5362090	11	C	A	CGATCTTTCCCCAGCCAGGGAGTCCGGCTCAACTCA
sm5_s00166_166356_152211	C01	5423455	28	G	C	AAGCAAAAAACCGCAGGCTAGTGCATACCAACGAGC
sm5_s00166_152291_152203	C01	5437520	20	A	G	GGCGGAGGCCTCGCAGTTAGATGCAAGGCAGGCACA
sm5_s00166_145912_152196	C01	5443899	10	G	T	CAATGGCGAAGAGCAGCCCGGTGCCAATGTAGCGAA
sm5_s00166_52197_152328	C01	5537614	18	A	G	AACAGACTGATGGCAGCTACATGCTGGCTGCACTGG
sm5_s00166_12977_152190	C01	5576834	3	G	A	TCCGAGCGCGGAGCATCCGAGTGCAGCCCGACGCCT
sm5_s00236_22158_159512	C01	5612069	19	T	A	AGCTACATAAACGCATCTCTATGCAGATCTGCTCTC
sm5_s00236_35914_159522	C01	5625825	34	T	C	ATGTCACCAAGCGCAAATATTTGCATGTTTTGTTTT
sm5_s00236_102234_159463	C01	5692145	16	C	G	GCACTGGACTGTGCAGCCAGGTGCACATAATCGAAT
sm5_s00236_143688_159475	C01	5733599	33	G	T	CGTGAGTATGATGCAAAACGCTGCTGTGGTAACTTA
sm5_s00236_181767_159495	C01	5771678	22	T	A	ACTGCTACTATGGCAGCCGCTGTCTGTTTGTGCACA
sm5_s00236_189818_159501	C01	5779729	34	G	A	TCGGCAGGGTGGGCAGACCTGTGCGCCGCTGGGCGT
sm5_s00236_208969_159507	C01	5798880	34	G	C	GGATTTAGAACAGCAATGTTCTGCCGTTTGCATCGT
sm5_s00236_216358_159510	C01	5806269	24	A	C	AGAAGTTACCCAGCAAGACATTGCAAGGACTCCTGT
sm5_s00213_419281_157872	C01	5859450	2	C	A	AGCTTTCGAGGGGCAGTTGACTGCTCTGCCTGGTTG
sm5_s00213_411946_157869	C01	5866785	2	G	T	GCGAACCCCCTTGCACCTGTGTGCTCAGAGGCTTTG
sm5_s00213_411928_157868	C01	5866803	18	A	T	AGCCTCTCGTTTGTGGTTATCTTTAGTGGAAAGAGC
sm5_s00213_396814_157861	C01	5881917	4	T	C	CACGTGTCTTTCGCATTGTTGTGCATCCCGTCTATG
sm5_s00213_377066_157851	C01	5901665	8	C	T	TGGCCTCTCTCAGCAGGATAATGCGCCCTGCCAGAT
sm5_s00213_371875_157845	C01	5906856	11	G	T	TTTCTCACCGAGGCAAACTTGTGCCCAAAGCTGATC
sm5_s00213_332907_157832	C01	5945824	2	G	A	CTGTGTTCCAGTGCAGGAATGTGCAGCCTTTTTTTA
sm5_s00213_307257_157828	C01	5971474	35	A	G	CTATGATTGTGTGCAATTTGGTGCTGCTTGATTGAA
sm5_s00213_283130_157826	C01	5995601	9	G	A	CAATGGTAAGTTGCAGCCCCGTGCTCGAGCTGAGCC
sm5_s00213_275547_157823	C01	6003184	10	A	T	AGCATTCGTCTAGCAACTGTGTGCCTCTCAGGTGTC
sm5_s00213_264163_157818	C01	6014568	9	T	A	CGATGCTTCTACGCACGTTGCTGCGTGTGGCATCTT
sm5_s00213_261953_157812	C01	6016778	35	G	A	GGCATCTTGAGCGCAGTGATTTGCAAAGCTTCGGTG
sm5_s00213_193990_157802	C01	6084741	31	A	C	CTCTACCTTGCGGCACGTTGGTGCAGTGGTTCACAC
sm5_s00213_154340_157780	C01	6124391	6	A	G	GCAGAGAGGGAGGCACTGGTCTGCCACTCTCTCTTG
sm5_s00213_70435_157899	C01	6208296	4	G	A	GTTGGCTGCAATGCAAAACTTTGCACACAAAAGCAC
sm5_s00386_25840_163816	C01	6331164	5	G	A	TCAAGGTCACCGGCAGCCCCATGCCTCCCTTATACC
sm5_s00669_720_165113	C01	6357824	25	T	C	GATGTAAACTACGCATGCATATGCATCAACAACGTA
sm5_s02723_500_165674	C01	6364322	10	A	G	GGGTCCGCGCACGCAGTCGCCTGCCAAGGAATCGAG
sm5_s00203_18091_156881	C01	6382938	11	T	G	CTAAGAATGTGTGCAGACGTCTGCTGACTGTGGAGG
sm5_s00203_79994_156986	C01	6444841	16	G	A	AATATAGCTGAAGCACATGTCTGCTGATACGCACGG
sm5_s00203_82719_156989	C01	6447566	9	A	C	ATTAAGAGAAGTGCAAGCGAATGCGGCTACAACTAC
sm5_s00203_92623_156991	C01	6457470	24	C	T	CCACGATGGCAGGCACAGAGCTGCCGGCACAGAGAC
sm5_s00203_137055_156869	C01	6501902	0	T	C	TTAACTAATAAGGCACGAGCATGCACACGCACACAC
sm5_s00203_164398_156878	C01	6529245	4	A	G	CAAAAGCCATGTGCAAAATTCTGCTTCATGTTGTTG
sm5_s00203_176347_156879	C01	6541194	31	A	T	CTCTGCTGTCCTGCAGGCTGATGCGGCGAGTAGCCA
sm5_s00203_178779_156880	C01	6543626	1	A	G	GGATGAATTCTTGCAGCAGGTTGCGTGACTGGTCCT
sm5_s00203_244490_156892	C01	6609337	19	T	A	GAGGTGTGAATAGCAGCAATATGCCTGTGCATCATT
sm5_s00203_271003_156904	C01	6635850	3	G	A	CCAGTGCACATTGCAGCTCAGTGCGTTGTCAATATT
sm5_s00203_274422_156905	C01	6639269	1	A	G	CAGATACTTTAGGCAGGCTGGTGCAGTTGAGTTACT
sm5_s00203_310697_156911	C01	6675544	4	T	C	GGTCTCCAGCACGCACAGGGCTGCTGGCCGTCCACA
sm5_s00203_330089_156920	C01	6694936	7	T	C	CAACATCTCTCTGCAATGTTCTGCCAATCACAAGAA
sm5_s00203_346715_156926	C01	6711562	16	A	G	GTGCCCTGCTGTGCAGACTCGTGCCGAGTGCAGCAT
sm5_s00203_347640_156927	C01	6712487	24	A	C	TTTTCTGAACATGCAACGTTTTGCCCGTATGTCTTG
sm5_s00203_356799_156931	C01	6721646	22	G	A	ACTGTCCGTCACTGTCTCTGAAGAATGTTGTAGCTT
sm5_s00203_356841_156932	C01	6721688	32	C	T	GCTTGTCCCTGACGGTAGAAGGGCGCATTCCTTCAC
sm5_s00203_378862_156945	C01	6743709	24	T	C	TGGCTACTTCCAGCAGGACAATGCCCAATGTCACAA
sm5_s00203_378899_156946	C01	6743746	27	A	G	AAAGTAAAAGTCTAAAACTGGTTTCACAAACAAGAC
sm5_s00203_382138_156949	C01	6746985	24	G	A	AGAGTGCTGTATGCAAGTGTGTGCAGGTGAACACGA
sm5_s00203_387172_156954	C01	6752019	10	C	T	CTGGGAGGACCGGCATTCATTTGCAGGATAAACAAT
sm5_s00203_390371_156955	C01	6755218	0	C	T	CATTTTGTGTGTGCAATGTGCTGCCACAGCGTAGCT
sm5_s00203_421443_156965	C01	6786290	0	A	T	TAAATGACTAACGCAGCCAGCTGCGGGTCATATCAG
sm5_s00702_3550_165134	C01	6798771	1	C	T	ACACAGGAAACCGCATCTGTATGCTATCCCCCTTCT
sm5_s00219_263736_158400	C01	6813840	8	G	C	AGTCACACGTAGGCACGGCGATGCAGAACGGGGCGG
sm5_s00219_261284_158394	C01	6816292	0	C	T	CCGTGCAAACACGCAGCACGATGCTGCCAAAGCGTA
sm5_s00219_260823_158393	C01	6816753	11	T	A	ATCAATAAAACAGCAGCGATTTGCTATTTCCAGCTG
sm5_s00219_245564_158385	C01	6832012	28	A	T	CAAAGCTCAGCCGCAAAAATATGCACACAATATCTT
sm5_s00219_212434_158379	C01	6865142	29	T	A	AAAGATGCAAGAGCATGTTCCTGCAAAGCTTCTGGT
sm5_s00219_138788_158359	C01	6938788	8	C	G	CTATGAGGCTGCGCAATGTGGTGCGAATCCAGATCC
sm5_s00219_130280_158354	C01	6947296	16	G	T	TAGCACACATCAGCATGTCGCTGCATGGGCGGCCAA
sm5_s00219_112031_158345	C01	6965545	10	C	T	AACCTGAGCTCGGCACCATACTGCCCAATTGTGCCT
sm5_s00219_62899_158424	C01	7014677	32	T	A	AAAAATAAAGAAGCATTTGCATGCCAGGACACTCGC
sm5_s00219_62825_158422	C01	7014751	13	A	T	ACTGGTGATTAAGAGGCGTTGGCTTCACTAAAATCA
sm5_s00219_50611_158415	C01	7026965	4	G	C	CCTTGTCTGTCTGCAGTTTGGTGCTGGACAGGACAT
sm5_s00219_20337_158378	C01	7057239	9	T	A	CGTGACGCGTATGCATGTCCATGCGCCTTCCTTCTT
sm5_s00219_18803_158373	C01	7058773	0	T	C	CCCTCAGTCAAAGCAAACACGTGCAGAGAAATTGAA
sm5_s00219_11187_158344	C01	7066389	3	G	T	TGGGGTTTGAATGCAGCAACATGCAAAACTGAAATA
sm5_s00250_107306_160131	C01	7184982	4	T	C	TTTGCGTTTTCGGCAGGTCGGTGCCCTGGTGATCAC
sm5_s00250_206412_160146	C01	7284088	16	T	G	ATAGTCCCTCTTGCAATTTGCTGCTTTTTGCTCTGT
sm5_s00198_356257_156398	C01	7292082	34	C	T	CTGCAGCTAGCCGCAGCTAGCTGCAACGATAACGCA
sm5_s00198_339753_156393	C01	7308586	1	T	G	GGCCAGCCTCAGGCACACCTGTGCAATAAGCATGCT
sm5_s00198_325281_156391	C01	7323058	10	G	A	TCCACGCGCCGTGCAAAAAACTGCCCTTTCGTACAC
sm5_s00198_288600_156382	C01	7359739	1	C	T	GCGTATTCATTCGCATAGTACTGCCTCTTCTTTCTG
sm5_s00198_266340_156375	C01	7381999	33	C	T	TCATGTCAGCATGCAAACATTTGCTCATTTGCACGG
sm5_s00198_247760_156368	C01	7400579	7	C	G	GGCAAAACGGAGGCAGCCAGCTGCGGGACAGTCACT
sm5_s00198_242259_156367	C01	7406080	20	G	C	TGTACACAGACTGCAAAGTAGTGCACTGAGGGAATT
sm5_s00198_225149_156366	C01	7423190	1	A	G	CAGCGACTATCCGCAAGTTTCTGCAAACTGATTTTT
sm5_s00198_219539_156361	C01	7428800	6	C	T	GCACATTGTCCCGCAGAACCCTGCATTATGCAGTGG
sm5_s00198_215314_156358	C01	7433025	30	G	A	GTCTCCGTCGCCGCATTTGCATGCTTTGCCGCCTGT
sm5_s00198_210973_156355	C01	7437366	32	A	C	AGGTAGGAAAAAGCAGGGTGATGCTGTAATGCAGAT
sm5_s00198_188844_156349	C01	7459495	25	T	G	CAGCTGATGATAGCAAAGATGTGCGTGCTTGTGTGT
sm5_s00198_142984_156326	C01	7505355	4	A	G	TGAGAAATGGGTGCATATTAGTGCAGTGCCGGGCCC
sm5_s00198_117335_156316	C01	7531004	24	G	A	GCTGCAAAAAACGCAAGTAGATGCAAATTTCCCATA
sm5_s00198_55605_156415	C01	7592734	31	T	C	GTGACTTGTACAGCATACATCTGCAAGTGCGCTGTG
sm5_s00198_41485_156399	C01	7606854	33	C	A	ACGCACATTCACGCACGCACATGCTGCTGCCAACAT
sm5_s00198_22379_156364	C01	7625960	1	G	C	TGCTGCACAGAGGCAGCAGGTTGCTGCCTTAAGGTT
sm5_s00198_4615_156407	C01	7643724	23	C	G	AGGCGGGGCGAGGCAGGCTGCTGCGGGGGGTGCTTG
sm5_s00109_923926_140439	C01	7680584	27	G	T	TTTAGGTTTCAAGCATTTGGTTGCAGAGCCTTGACA
sm5_s00109_916776_140432	C01	7687734	25	C	T	CACCAGCTCCGAGCAAAACATTGCACGAACCGACGA
sm5_s00109_882860_140418	C01	7721650	7	G	A	CTGCACCGCGCCGCACATTCATGCTCTGAAGGACTT
sm5_s00109_825920_140394	C01	7778590	2	C	A	AACAAAGGAAGAGCAAAGGATTGCGAGAGGCGGAAG
sm5_s00109_814626_140391	C01	7789884	24	G	A	TATAGCAGTTTGGCAACGGAGTGCGGGGAATTGGAG
sm5_s00109_780006_140377	C01	7824504	27	G	A	CCTCCTACAGGAGCACACTCCTGCTGAAGAGCTGGA
sm5_s00109_765738_140375	C01	7838772	5	C	T	ATAAGTGAGGAGGCAACTGTATGCCTCCGTCTCTCA
sm5_s00109_753226_140369	C01	7851284	15	C	T	TCCCTTTTCCTGGCACGCCTCTGCTGAATTCTGACA
sm5_s00109_730886_140360	C01	7873624	8	C	A	CGTGTTTCCAGCGCAGATGGCTGCCGCAGACGGTGG
sm5_s00109_724610_140357	C01	7879900	32	C	G	AGTGGTGTTTTCGCAGCATGTTGCCCCCTCAGGTAC
sm5_s00109_713365_140348	C01	7891145	5	G	T	GCTGATTCTCGGGCACTCCATTGCAGACAGGAAACA
sm5_s00109_707367_140342	C01	7897143	11	T	C	GCCTTTCCTTGTGCAAGATTGTGCCGTTTTGTCAAC
sm5_s00109_699426_140339	C01	7905084	2	C	T	ATCTTTCAAAAAGCACTCTCCTGCACTGCCTCGGCT
sm5_s00109_663714_140326	C01	7940796	27	T	A	GTGACTTCCTTTGCAGAGCTCTGCGGCTTCCTCTAT
sm5_s00109_644268_140316	C01	7960242	25	C	T	GGCTCCCGCCTCGCATTTCTCTGCCCGAGCGAGTGT
sm5_s00109_623187_140308	C01	7981323	26	G	A	CGTGAGCCCTTTGCACCTCTGTGCACGCGGTGGGGC
sm5_s00109_608597_140299	C01	7995913	13	A	T	CAGTATGTTATGTAATCCTCAGTAGGCCACAGCTGC
sm5_s00109_605303_140295	C01	7999207	7	G	A	ATGCTTGACTTTGCACCATTTTGCGAACAAAATGTA
sm5_s00109_575963_140282	C01	8028547	8	T	G	TCCTCACCTGTGGCAGAGCCATGCTTGGCTTATTTC
sm5_s00109_481744_140246	C01	8122766	2	C	A	CTCGCATGTTTTGCATGGTGCTGCCACCCGGTGCCG
sm5_s00109_412516_140227	C01	8191994	16	C	T	TCTCTGCATCCTGCAGCTCTGTGCCGTTTCTATCCA
sm5_s00109_388561_140215	C01	8215949	27	G	A	ATCTATGACTGTGCAAGTTGGTGCGGAGCCAAAAAA
sm5_s00109_375233_140212	C01	8229277	4	T	C	GGACTCGAACCTGCAGCCTCGTGCATGGGGGGACGG
sm5_s00109_371732_140211	C01	8232778	33	G	T	TTTTTGTGGTTTGCATCAGAATGCTATCGTTGGGGA
sm5_s00109_334164_140203	C01	8270346	29	G	T	TAGAATTTTCTAGCACACTGCTGCTTACTGCTCCTT
sm5_s00109_324031_140199	C01	8280479	33	T	A	CTCTTGCCCACAGCAGAGTCCTGCACATTCTGATGC
sm5_s00109_319901_140195	C01	8284609	24	C	A	TGAGGCTGTGCAGCAGCTCTTTGCCAGTGCAGTACT
sm5_s00109_274353_140183	C01	8330157	35	T	G	ATGTCAGACCAGGCATCCTCCTGCTTCCAGTTTGAT
sm5_s00109_206343_140160	C01	8398167	8	T	C	ATTGACCATCTGGCAACCTGGTGCAAGCAGAACCAC
sm5_s00109_159232_140146	C01	8445278	0	G	T	GCTGTGGCTGAAGCACCCCCCTGCCGAGGGAGGCGT
sm5_s00109_143413_140145	C01	8461097	6	C	T	TGGCTCCTTCCAGCAGGACAATGCTCCAGCACGTCA
sm5_s00109_128763_140144	C01	8475747	4	C	T	TCTCCAATGATGGCACAATCCTGCAATGGTGAAGAA
sm5_s00109_92505_140441	C01	8512005	30	A	G	GTGCATGCGTGTGCATGCGTATGCAGCACCGAAGCG
sm5_s00109_76043_140371	C01	8528467	28	G	A	AGCCTTTTACCGGCAGCGCTGTGCATTTACATGTCA
sm5_s00109_60852_140297	C01	8543658	5	C	G	GTGACGGAGACTGCAGGGTTGTGCAGATGTGTGTGG
sm5_s00109_9214_140434	C01	8595296	17	C	T	CTAAATGGGGCAGCAGGCCACTGCTTTATCGGCATG
sm5_s00200_3421_156616	C01	8608031	26	G	T	CTTATCCACTGGGCACACAAGTGCATGTGATTTTCA
sm5_s00200_5865_156669	C01	8610475	35	G	T	GGGAGAGTAATGGCAGTCAGCTGCAGAAGGGGAGCG
sm5_s00200_20713_156562	C01	8625323	26	C	T	AGCTGAAGGTCTGCAGTTGCCTGCATTAGCCATGCA
sm5_s00200_29284_156592	C01	8633894	22	C	G	CACTCCCCACTCCCACACAGGACCATCTCAAATATG
sm5_s00200_48779_156666	C01	8653389	24	G	A	CCCGCGGAAGACGCACGCACATGCACACACACACAC
sm5_s00200_86778_156672	C01	8691388	1	C	G	ACCTGTATACCTGCATATGTGTGCCTCATGTGTGAG
sm5_s00200_89903_156674	C01	8694513	2	A	G	TCAGTGGTTTTTGCATAATCCTGCTGACAAACACAC
sm5_s00200_116685_156527	C01	8721295	10	T	C	AGTGCTGATTTAGCATCAGTGTGCGGGGCCACCAGA
sm5_s00200_150553_156530	C01	8755163	0	G	A	GTGGGAATAACTGCACAGAAATGCGCAGACGACCCA
sm5_s00200_161365_156536	C01	8765975	32	G	C	AGCCGAGGTCACGCAGACGTCTGCGCCGCCGCGCGT
sm5_s00200_167201_156538	C01	8771811	31	C	T	CGGGGGATGTCGGCACACAGCTGCTGAGGTGCGGGT
sm5_s00200_170768_156542	C01	8775378	28	T	C	GTTGTGCACTGTGCATAACGGTGCACAATACGCCGC
sm5_s00200_173317_156544	C01	8777927	24	T	A	CTGCACTCACGCGCACTTCTCTGCTTGGTCGGATTC
sm5_s00200_185672_156551	C01	8790282	9	C	T	GGCGAAGCGCGTGCAGCCGCCTGCCCCCTCGACTGA
sm5_s00200_199927_156556	C01	8804537	18	T	A	GACTCACTGGTCGCAAAAAGATGCCCGTTCCTGTTA
sm5_s00200_206385_156561	C01	8810995	15	C	A	CACATGGCACTTGCACCTCCGTGCATCCCATCACTG
sm5_s00200_221428_156567	C01	8826038	28	A	C	TTACATGGCGTAGCATCGCTATGCGGTGAGAGCCAT
sm5_s00200_221638_156571	C01	8826248	20	C	T	GGATTAGGACGCGCATGCTGCTGCGACGCATATTAG
sm5_s00200_230055_156576	C01	8834665	17	A	T	GCTCGTTGCTGGGCAAAAACTTGCGGCAGCTTGTTG
sm5_s00200_233298_156580	C01	8837908	26	A	G	GCCGGGCTCTGAGCACTTCACTGCACAAGAGGGGAA
sm5_s00200_251239_156583	C01	8855849	1	C	G	ACAAGGCCTCTGGCAGCCTCGTGCAGCCTGTAGAAT
sm5_s00200_269528_156585	C01	8874138	26	T	A	AATGGCAGATGTGCATCAGACTGCTCTGAACAATAG
sm5_s00200_295564_156594	C01	8900174	20	C	T	TTTCTCTCAGCGGCAACGAGCTGCAGTCTTAAAATG
sm5_s00200_305123_156598	C01	8909733	32	T	G	ATTTGAAAGCCAGCAGCGGCCTGCAGAGGTCTTGAA
sm5_s00200_314592_156604	C01	8919202	11	C	T	AACAGAGGACGCGCAGAGAACTGCGGCGCGGGCACA
sm5_s00200_326642_156612	C01	8931252	4	G	A	TGCTGGTTGAAGGCAGGTGTGTGCGAGTGTGTGATT
sm5_s00200_353662_156625	C01	8958272	16	T	G	CTATGAGTGTTAGCAATTTGGTGCGGCCTGAGTGAA
sm5_s00200_380578_156633	C01	8985188	8	C	G	GAATTGCAGATGGCAGGTGGCTGCGTCGCAAAAAAT
sm5_s00200_391558_156637	C01	8996168	2	C	T	CTTGCACGTTCTGCACCTGTGTGCGAGGAAATAACT
sm5_s00200_410959_156642	C01	9015569	25	T	A	ATCCTATCTTTTGCAGAGAGGTGCCTGTTTGTTTCT
sm5_s00200_417197_156653	C01	9021807	15	C	T	CCCAACACTTCAGCACAGCAATGCAAGGCTGGGGGC
sm5_s00200_433840_156656	C01	9038450	6	T	C	ACTCTCTGTACAGCACTCAGATGCACATAGAACGCA
sm5_s00200_442832_156662	C01	9047442	11	G	A	TGTTGTGATTAGGCATCAGCGTGCACGCCGAGGGGA
sm5_s00463_10050_164559	C01	9080207	24	C	T	TCAGTGAGTGTAGCAGTGACATGCCCCAAGCCCCTC
sm5_s00150_716837_149867	C01	9114964	4	C	A	AGTGAAACTGCAGCACAGGAGTGCCACGACTGCTCC
sm5_s00150_702227_149865	C01	9129574	3	G	A	TTCGAGAGTTTTGCAGTTGAGTGCCAAGTGTGAGCA
sm5_s00150_669908_149853	C01	9161893	34	G	C	GCTCAGGTGATTGCAGTGACCTGCCAAGAAGATAGC
sm5_s00150_641582_149847	C01	9190219	6	G	C	TTCCCCCTACCTGCACAGGCGTGCAGAGCAGGAAAA
sm5_s00150_625193_149841	C01	9206608	34	G	A	CGGACAGGAACGGCATGGTGGTGCAATGCACCTCGC
sm5_s00150_625120_149839	C01	9206681	4	T	C	ACGGTCATGCCCGCACGCGCTTGCCCTAAGATCTGC
sm5_s00150_538293_149820	C01	9293508	6	C	A	AGGTGGCTGATTGCATTAGTGTGCAGAAACAGTGTT
sm5_s00150_520017_149809	C01	9311784	5	G	A	CACACATACTTGGCATTTTTTTGCACTGTGCGCTTC
sm5_s00150_475390_149796	C01	9356411	10	G	T	GTATGTCACTGTGCACTCCCCTGCAGGCGCTGGTGG
sm5_s00150_433142_149791	C01	9398659	33	G	T	CTGGGACAGATGGCAGGCCTCTGCCTTAAAATTGAT
sm5_s00150_433068_149789	C01	9398733	18	C	A	TAAATCCCTCCGGCAGATCATTGCAGTGCCTCGGGG
sm5_s00150_426734_149788	C01	9405067	3	C	T	TGATATCACAACGCATTTTTTTGCGGTGCATCCTGC
sm5_s00150_407765_149784	C01	9424036	20	G	C	AGCACAAACTGTGCAAATGTGTGCATGCGATGCCAT
sm5_s00150_396689_149779	C01	9435112	11	A	G	CTCCTCCCCCTAGCAGACTGGTGCTTTGATCATTGT
sm5_s00150_311795_149757	C01	9520006	33	C	G	ATAAAGATTTTTGCAGTCAGTTGCCGATACAGACAT
sm5_s00150_232325_149732	C01	9599476	1	C	A	GCTTCGCCTGCGGCAGCCTGTTGCTGACTAGCCAGT
sm5_s00150_178675_149705	C01	9653126	31	C	T	CACAAGTAACCGGCATTAATCTGCCAATCAGCAGTG
sm5_s00150_149618_149695	C01	9682183	13	A	T	TTATGCATTCACCAGCATTTCTCATTTTACACCGAA
sm5_s00150_114825_149679	C01	9716976	33	G	A	TAACCGTTTCCAGCAGCCATATGCACGCCGAGGATT
sm5_s00150_68520_149855	C01	9763281	35	C	T	GCTTCGGATGAAGCACGGATGTGCTTGTGACTGAAC
sm5_s00150_35910_149767	C01	9795891	33	A	G	GCCGAAATGGCGGCACTTGCGTGCCTGACGTCAGCT
sm5_s00150_32080_149760	C01	9799721	6	G	A	GAAGTGATGACGGCACTGCGCTGCCCCAACTTTTGC
sm5_s00150_19869_149719	C01	9811932	31	G	C	TCATCACTGCAAGCACATCTCTGCAAACTATGCACA
sm5_s00144_785753_148994	C01	9838684	1	A	G	AACATGCTTGCTGCAGGCTTTTGCTATCCCTAATGC
sm5_s00144_713642_148978	C01	9910795	17	T	A	ATGCCATTTGCCGCATTTGTTTGCTTCTTTCTCTCA
sm5_s00144_658814_148963	C01	9965623	34	T	G	TACAGAACAGCAGCAGGGTGGTGCTTAAATATCATA
sm5_s00144_572198_148930	C01	10052239	27	G	A	CATCGCCTGTTCGCATGAGATTGCCGCGAGCACTGC
sm5_s00277_66784_161321	C01	10131351	33	G	A	AGTAAAGTCACTGCAGTTGGCTGCAGAGGAAACGGG
sm5_s00277_111294_161255	C01	10175861	33	G	A	TTCATTAGACAAGCAGGAGGCTGCAAAAGAAACGAC
sm5_s00277_158285_161269	C01	10222852	7	G	T	GCGACAGTAGCTGCACGAGCCTGCTAACCGCCGCGT
sm5_s00277_242150_161310	C01	10306717	6	G	A	TACGAAGAGACAGCAAATATGTGCAACTCCGTATCG
sm5_s00368_41157_163625	C01	10374510	6	T	C	ATTCATTAGAACGCACCGTGGTGCATTAACAGTCGT
sm5_s00368_50295_163628	C01	10383648	24	G	A	TCACAATCAAAGGCAGGTACCTGCGTTAGATTTTCC
sm5_s00108_103614_139795	C01	10467438	19	G	A	CTAATTTTAACAGCAATGAGCTGCACCACACACTGT
sm5_s00108_133906_139806	C01	10497730	34	C	T	ATTTCTCCCCCTGCACCTACCTGCTTTGCATCTGCA
sm5_s00108_263140_139836	C01	10626964	26	A	G	GCGTTGGGGCTTGCAGACTCATGCGCAGAGTGCTGC
sm5_s00108_270349_139840	C01	10634173	3	T	A	GACTATTTTTTTGCACCGTCCTGCTGCACTTGATAC
sm5_s00108_314049_139853	C01	10677873	4	C	A	AAACCTAATGAAGCAAAGCACTGCAGTGTACTGTAG
sm5_s00108_322075_139857	C01	10685899	18	A	C	ACTGCTAGCGCTGCAACCCCCTGCTATCAACTGTGT
sm5_s00108_326171_139859	C01	10689995	13	A	T	CTCAACAGCTACCAGCTGGAAGTGTAAGGAGCTGGT
sm5_s00108_327146_139862	C01	10690970	7	A	T	TCTACTGAGCCCGCATTCTTTTGCAGCCAACACGTG
sm5_s00108_408116_139899	C01	10771940	20	A	G	CAAAAAAGACGTGCAAAGACGTGCTGCATGTCCACA
sm5_s00108_436284_139910	C01	10800108	15	G	A	TGAGACCCTCCGGCAGAAAGCTGCAGTCCATCAGAA
sm5_s00108_459339_139920	C01	10823163	2	G	A	GTGCATGCGTGTGCAAGCGTATGCTGGTGTGTGCGG
sm5_s00108_460339_139922	C01	10824163	34	T	A	TCAGGTATGGTGGCAGGAGGTTGCTGTGTCAAACTG
sm5_s00108_508482_139955	C01	10872306	5	G	T	CTGCAGGGTAGCGCATTAAGATGCTGGTCTGACCTT
sm5_s00108_512419_139957	C01	10876243	24	A	G	TAGGGGGATGAAGCATGACTGTGCATTGAAGGATGG
sm5_s00108_513970_139961	C01	10877794	3	T	C	CAGTGCTCCGAGTGGCCAGAAAGAAAGAACAAAAGT
sm5_s00108_514028_139963	C01	10877852	27	G	A	GTCATTAGCTCAGCATTTAAATGCACCGGTTGCCAA
sm5_s00108_568757_139980	C01	10932581	35	G	A	CGGAGAAGGGAGGCATCTTGCTGCTAATACGCTGTG
sm5_s00108_610702_140003	C01	10974526	2	G	A	TTGTGCTGAATTGCAACGGTGTGCTCCGGTGTCCGG
sm5_s00108_623072_140006	C01	10986896	16	G	A	GCACTCACACGAGCACAGGTTTGCCGGACATGCGCG
sm5_s00108_652157_140014	C01	11015981	15	A	T	CAACCTTTGCGTGCATGCGTGTGCAGCCATGTTATT
sm5_s00108_660558_140022	C01	11024382	10	G	A	TAGGACGGCGGCGCATATGTTTGCACAACGCTTCGT
sm5_s00108_726432_140040	C01	11090256	18	G	A	TAAATACAGGGAGCATAAGGCTGCTCCAGATCAATG
sm5_s00108_758988_140052	C01	11122812	0	G	T	GTAACTAACTCGGCATAGATATGCGCTCTGTTGGAA
sm5_s00108_770790_140055	C01	11134614	1	T	C	ACTATTGCAGTTGCAGCAAATTGCCTCTCCTGCTAT
sm5_s00108_791201_140064	C01	11155025	4	A	T	CAGAAGAGTTTAGCACACGCATGCACGGGCGCGCAC
sm5_s00108_926227_140109	C01	11290051	1	C	T	CCTAATTGGACAGCAGGTATCTGCCTGACAAGATTT
sm5_s00108_926228_140108	C01	11290052	34	T	A	TCTTCCCCTTGAGCAAGTGTGTGCGCTGCCTGCCTA
sm5_s00108_938434_140113	C01	11302258	9	C	T	TGGTCGATACGGGCACGCAACTGCACTCACAACACA
sm5_s00108_988630_140127	C01	11352454	24	T	C	ACACACACAAACGCACACAGATGCTTACACACACAC
sm5_s00162_480047_151764	C01	11395927	31	A	T	GGTTTTCCAGAAGCATCTTGGTGCCGACCTGAAGTC
sm5_s00162_448379_151753	C01	11427595	13	A	T	GCAGAAAAATGTCAGGCTCGCTCTCCCCCGTACTCA
sm5_s00162_401161_151738	C01	11474813	10	C	T	GTTCATTCTTCAGCACCTCGATGCCTTCGCCTCCTC
sm5_s00162_237969_151701	C01	11638005	27	C	T	CTGTGAAGAGACGCAGTGTCATGCCTTCGGGCTAAA
sm5_s00162_217896_151697	C01	11658078	24	C	T	TTGAGGAGAGGAGCAGACGGCTGCCGTGGCTGTGGC
sm5_s00162_200605_151690	C01	11675369	4	T	C	TGCTTCTTTTGTGCATGAGGTTGCCATATAGGCTGA
sm5_s00162_48242_151766	C01	11827732	10	C	T	ATGACGGCCGCGGCAGGAAATTGCCCGGGTCATTCA
sm5_s00162_12702_151673	C01	11863272	3	G	A	AGCGGTTTCTATGCACACGGCTGCCAGGGAGATGGT
sm5_s00043_1846576_101852	C01	11887149	25	G	C	TGAGTAGCGCGAGCACCCTGTTGCTGTCTGTCTGTG
sm5_s00043_1889720_101859	C01	11930293	9	G	A	TCAGTGGATGTGGCACTTCACTGCAGAGAGACTACT
sm5_s00043_1897512_101862	C01	11938085	8	C	T	TGTCTCTGCTGAGCAGCTTCCTGCTTTGCGGCTTTG
sm5_s00043_1898466_101863	C01	11939039	35	G	A	GACAACATGTTTGCATGTTTTTGCAGAGGCCGGACG
sm5_s00043_1936428_101880	C01	11977001	33	T	C	CTTTGTAGGTCTGCAGTTATGTGCTCTTGACCTTGG
sm5_s00043_1948809_101884	C01	11989382	3	G	A	TTTGCAATGGCTGCACCATTCTGCCAAATGGAAATA
sm5_s00043_1950442_101886	C01	11991015	13	C	A	AGCACTAGAGTGGCAATCCAGTGCAAACACCACTGT
sm5_s00043_1976571_101899	C01	12017144	29	C	G	AGAAATGGAACTGCAGGAGAGTGCAAAGACAGAGAA
sm5_s00043_1978802_101901	C01	12019375	34	T	G	CCGCAGGGAGCTGCATGAAACTGCCCCACCGACTTT
sm5_s00043_2039053_101918	C01	12079626	20	T	G	TGCCTAATCCTCGCAGAGTCGTGCGGGTGTTTGTGG
sm5_s00043_2053188_101920	C01	12093761	0	G	A	GAGGGAATTGGGGCAAGCCTGTGCGAACGCTATGGG
sm5_s00043_2075344_101932	C01	12115917	19	C	G	GATGATGTTGTTGCAAGTGCGTGCATGCGCATGGAC
sm5_s00043_2128673_101954	C01	12169246	3	C	T	CTGCTCGGGGAAGCAGCTGTGTGCTGCTCCTTAGCG
sm5_s00043_2173743_101968	C01	12214316	17	C	T	GGAGCTGCGTCTGCATCCTGCTGCTGGTGGCACAGA
sm5_s00043_2186302_101972	C01	12226875	31	C	A	ACTCCTACCATGGCAGCCCATGTTACATTCACCAAG
sm5_s00043_2214316_101977	C01	12254889	27	G	A	ATCCAGAGGTAAGCATTTTCTTGCAGCGACTAATTA
sm5_s00043_2217565_101978	C01	12258138	24	C	A	ATCGCTGGTGGAGCAGCCGTTTGCCACCAGCGATGA
sm5_s00043_2231412_101985	C01	12271985	34	T	C	TACCCCGCAGATGCACTGTGCTGCAGAGCAGGAGTT
sm5_s00043_2242943_101990	C01	12283516	9	C	T	GGGCAGCACCTACGCCTCGCCCATCCTCTCTGAGCC
sm5_s00043_2256671_102002	C01	12297244	2	G	A	GGGAGGGGGGGTGCACATGGGTGCTGTATGGTTTTG
sm5_s00043_2273165_102011	C01	12313738	22	T	A	ACATGCCGTATAATCACTGTGTTCAGTTGTTGTGGC
sm5_s00134_632258_147150	C01	12402823	5	C	T	GTGCGCGCGCGCGCATTGATATGCTCCCTAAGCACA
sm5_s00134_440254_147072	C01	12594827	16	T	A	AGACACACAAACGCACACACCTGCAAACCAACCAAA
sm5_s00134_385186_147050	C01	12649895	6	A	G	TTCTCCAAAACAGCAACGGCATGCGGCGGGACAAAA
sm5_s00134_338065_147025	C01	12697016	8	T	G	GGGGGGGGTGTGGCAGTGAAATGCAGACACATCAAG
sm5_s00134_279405_147003	C01	12755676	29	G	A	AGGAAAGAAACGGCACATCTGTGCCTGGTGAACATG
sm5_s00134_273601_147001	C01	12761480	28	C	G	ACTTGACACATGGCACAACTGTGCAGCGCAACTGGT
sm5_s00134_230949_146986	C01	12804132	7	T	G	AAAAACTTGTGTGCAAACGTGTGCATGTTATGTACG
sm5_s00134_136835_146950	C01	12898246	9	T	C	CAAGTGTGATGCGCAGTGCGATGCAGAAGCTTATAT
sm5_s00134_117410_146947	C01	12917671	16	A	G	CATGTCAGCGAGGCACGCTTGTGCACTGCGTGACAT
sm5_s00134_113267_146945	C01	12921814	16	G	T	CACACTGCATGTGCACGCCTCTGCATATATCTGGGA
sm5_s00134_79389_147184	C01	12955692	17	G	T	GATCCTGTTCCTGCACTGTGATGCCATATCTCATAG
sm5_s00134_72016_147178	C01	12963065	27	T	A	GTGTGAGTGTGTGCATTCCCTTGCAAGTGCAGCTGA
sm5_s00134_1117_146944	C01	13033964	1	C	A	TCCCCATTCAAGGCATTGCAATGCTGTGAGATAGAT
sm5_s00078_1950765_127306	C01	13148662	28	C	T	GCATGGTTTTCTGCAGATTTCTGCTCTTCTCTCTCC
sm5_s00078_1930035_127299	C01	13169392	13	G	C	TCCACAAACAACAGTCTTGCGTAGGTGCCAGGATGT
sm5_s00078_1828263_127283	C01	13271164	31	G	T	GCGTTTCTTGTAGCAGTGCTATGCTTATCACGGCCG
sm5_s00078_1737787_127260	C01	13361640	29	A	C	AATGTTATAAGAGCAGGAGCGTGCTACTCCATCTTC
sm5_s00078_1720694_127253	C01	13378733	1	A	G	CAAACTGCAGTGGCATGGCGCTGCATTTGTGATGTG
sm5_s00078_1670877_127233	C01	13428550	9	C	G	GCATTGGTCCGCGCAAACGCTTGCTGCCGCTCAACT
sm5_s00078_1633391_127221	C01	13466036	26	A	G	CATTAAAGACTTGCATCTCTCTGCAGACCGGCCTGA
sm5_s00078_1583744_127207	C01	13515683	4	C	T	CACACAGCCCAGGCACATACCTGCATCAAACCTGAA
sm5_s00078_1522160_127185	C01	13577267	10	C	T	GATTTAAAGTCTGCACACCCATGCGATGTTTAGTTT
sm5_s00078_1480929_127164	C01	13618498	9	A	G	AACGCTTCAATAGCATTAGCCTGCCACTTTTCCATG
sm5_s00078_1461750_127157	C01	13637677	15	C	A	ACTGGCCCTTTGGCACATGGGTGCAAAAAGCTTTTG
sm5_s00078_1452539_127155	C01	13646888	10	G	A	TCTATAAACGGAGCAGCCCGCTGCAGAGAAAGAGTC
sm5_s00078_1432381_127141	C01	13667046	15	A	G	GGCATATATTCAGCAGCTCCGTGCGCCCCTTGCGCA
sm5_s00078_1410586_127137	C01	13688841	4	G	A	TACGGCGCAGGTGCACACGTGTGCAGACGAAATATC
sm5_s00078_1409745_127136	C01	13689682	18	T	A	GAGCATTTTAAAGCACAGTGATGCATCACAAAGCTG
sm5_s00078_1383397_127129	C01	13716030	30	C	T	ACTTTCCTCTCAGCATCAAATTGCTCAACACCCATC
sm5_s00078_1350851_127120	C01	13748576	32	G	C	CCCTGACAGGATGCATTTCAATGCGTTTCTCCGTTT
sm5_s00078_1321417_127110	C01	13778010	1	C	A	ACAGGAGCCGGAGCACCTCCCTGCCTCCACACATGC
sm5_s00078_1298412_127102	C01	13801015	31	A	G	TTAGACGCTCCAGCATGCGATTGCAGTAAGGATGAA
sm5_s00078_1289951_127101	C01	13809476	33	C	T	AAGACGACAGAAGCAGCGTGATGCTATAGATTACGT
sm5_s00078_1278216_127096	C01	13821211	4	C	T	GTGCCAGCCGAAGCATCTCCCTGCACAGTAAATGAC
sm5_s00078_1261086_127091	C01	13838341	1	C	A	ACAAAGAAAGATGCACCCAGGTGCTTCTGCAAAAAA
sm5_s00078_1215290_127082	C01	13884137	28	A	T	TGCCAGGCCTCTGCAGTTTACTGCAGCTAATGTCCT
sm5_s00078_1198411_127076	C01	13901016	8	A	T	GTATATGTAGCTGCAGTTTGCTGCCTGGTTTTAAGG
sm5_s00078_1189050_127073	C01	13910377	35	A	G	ATCTCAGCCCTCGCACCACTTTGCTTCAGAAAGGCA
sm5_s00078_1178179_127070	C01	13921248	26	G	A	GTTTTGCCCAATGCATCATCATGCACAGGGTGAATA
sm5_s00078_1176915_127068	C01	13922512	16	A	G	AGTGGAGACGGAGCAAGCTCATGCACTACGCACACA
sm5_s00078_1132029_127055	C01	13967398	5	C	A	ACACCCTGTTCTGCATGGACATGCAAAACCACAACA
sm5_s00078_1061410_127041	C01	14038017	9	G	C	AATGTACACGACGCAGTCCTCTGCTTTAGCATTTAT
sm5_s00078_994374_127640	C01	14105053	24	G	A	GAGGCCTGACCCGCATGTAGCTGCGACGGAGGATTG
sm5_s00078_985203_127638	C01	14114224	19	C	A	CCACATTTAAATGCACATCAATGCTTGATCGACGGA
sm5_s00078_962499_127632	C01	14136928	17	A	C	CAAGCAACAATGGCAAGAAAGTGCTGGAATCGACTT
sm5_s00078_917951_127608	C01	14181476	0	G	A	AGGAGTGGAGGGGCAACGCAGTGCCAGGGCCTGGCC
sm5_s00078_856704_127590	C01	14242723	35	G	A	GGAGCCATCTAGGCAGCGTTGTGCTGCTCGAGGTGG
sm5_s00078_854536_127589	C01	14244891	7	C	T	AAAAACGCAGCAGCAGTGATGTGCAGTTATGGGAAT
sm5_s00078_813387_127564	C01	14286040	28	C	A	CACTTTCACGTGGCACGTGTGTGCCATAACTGTCAA
sm5_s00078_810359_127562	C01	14289068	5	G	A	TATTGACCATTGGCAGCGAGGTGCCTTCAGAGGTGT
sm5_s00078_799724_127559	C01	14299703	31	T	C	GAAAGGTGACCAGCAGCACTGTGCGCAGGTACACAG
sm5_s00078_785374_127553	C01	14314053	19	A	G	TTAAAACTTGCTGCACCGCACTGCGAGTGGAGGGGC
sm5_s00078_781638_127552	C01	14317789	0	T	G	TTTTTTTCCTGTGCACACATCTGCTCCCTGTCCTTT
sm5_s00078_768966_127547	C01	14330461	13	A	T	GTTGACAAAAGCCATGCTTGAAGGTGAAAAGAGAAG
sm5_s00078_768376_127545	C01	14331051	29	G	A	CGCTGAGCAACAGCACTCATTTGCCAACCGATCTCC
sm5_s00078_666467_127502	C01	14432960	25	G	C	AGTGGCACGGCAGCAATACAGTGCACCTTGAATACA
sm5_s00078_592789_127478	C01	14506638	25	G	A	CTGTCCAAACCAGCACCCTCATGCCGAACCACTGAG
sm5_s00078_583405_127473	C01	14516022	0	T	A	TCCGTTAGAGAAGCAATACCTTGCCTCAAGAGAGCT
sm5_s00078_507107_127438	C01	14592320	24	G	T	GGTAACCAAGTGGCAACCAACTGCGACGTTACCAAT
sm5_s00078_468611_127428	C01	14630816	10	C	T	CCGTCCCCGACGGCAGCTGTGTGCGCAAGCGTATTA
sm5_s00078_463682_127426	C01	14635745	4	C	A	AAATCCGAAGAAGCAGAATACTGCTGTTGTAGCTCC
sm5_s00078_456499_127424	C01	14642928	8	A	C	CGCTGAGAAGCAGCATGCTGTTGCACAAATCTCTGG
sm5_s00078_424288_127416	C01	14675139	2	T	C	TATGTGGTTGGGGCACTCAGATGCTCAGGCTCTGGC
sm5_s00078_388907_127397	C01	14710520	17	G	A	GCTGCAAACGTTGCACCGTGTTGCCGCCGACTCAGA
sm5_s00078_364746_127395	C01	14734681	0	A	T	AAAAATATGAGAGCATGCTGATGCGGAAAATTGGGG
sm5_s00078_363281_127394	C01	14736146	19	A	T	CTGCTGTTTCCAGCAGAGCACTGCAGTATGCCCCCT
sm5_s00078_357046_127389	C01	14742381	0	C	A	AGTGCACACACTGCACTGTGTTGCAAAGAGGAAGGC
sm5_s00078_349048_127381	C01	14750379	0	A	T	ATCTCAGTCTCGGCATGCTAATGCCACACTGACACC
sm5_s00078_309470_127373	C01	14789957	10	T	A	TGGTGTCCAATGGCAATTACTTGCCATTGTCCAATT
sm5_s00078_300992_127368	C01	14798435	12	C	A	TTCATTTACATGATGATAAATCCTCTCTACATGACT
sm5_s00078_300949_127367	C01	14798478	3	G	A	GTCGAGAGTGAGGCAAATGCATGCAATAAGTCTTTT
sm5_s00078_263826_127353	C01	14835601	19	A	G	CTTAACACTATTGCACCCTGTTGCATCCCAACCCAA
sm5_s00078_195145_127307	C01	14904282	2	C	A	AACAACTGTTTTGCAGTTAGTTGCAACACCTTGGAT
sm5_s00078_151063_127179	C01	14948364	27	C	G	ACAAAGGTGTTAGCATTAGCCTGCTTGCTAGCTTCA
sm5_s00038_3552306_96348	C01	15163077	25	C	T	CATCTCATGTCCAGCACCACTGTATTTGAACCGGCA
sm5_s00038_3576744_96355	C01	15187515	9	G	T	GATTTTGACGTTGCAGATGTGTGCACGCAATCGCGC
sm5_s00038_3651774_96386	C01	15262545	34	T	C	ACCCTATCTGGTGCAGAGATGTGCCTGTGTTTGATT
sm5_s00038_3657589_96388	C01	15268360	20	A	T	ACAGCCACGCACGCAGTAGTATGCTTGTAATAGTCA
sm5_s00038_3719557_96411	C01	15330328	16	G	A	TGTTCTTGGATGGCATGTCTGTGCCATGTGTCTCAA
sm5_s00038_3728232_96412	C01	15339003	1	A	G	CAGTAACAAGACGCACCAACGTGCACCATACCTGCC
sm5_s00038_3787537_96438	C01	15398308	5	G	A	CCCACGGATAACGCATCAGCATGCACCTCACGCACT
sm5_s00038_3816783_96458	C01	15427554	17	C	G	ATTTGTCTGAATGCATCCGATTGCCGAGACTAACAA
sm5_s00038_3832305_96462	C01	15443076	8	C	T	AGAGAGACCTCAGCAAGTATCTGCGAGACAACACAT
sm5_s00038_3858746_96468	C01	15469517	25	C	T	ACTATAATCTGAGCATCAGGCTGCTCGCCCTGTGAG
sm5_s00038_3864217_96471	C01	15474988	13	A	T	TTTATAGGCAAAAACCATACAACAGTTGACACAAAT
sm5_s00038_3908297_96490	C01	15519068	16	C	T	GACAACAGAGGGGCAGCGCATTGCAAGAGAATAAAT
sm5_s00038_3915600_96492	C01	15526371	30	T	G	GACAATCCCAATGCAGACAATTGCTATGTCGCCATC
sm5_s00038_3918330_96493	C01	15529101	10	C	G	ATTCATTATCCAGCATCACAATGCACAATGGCTGAG
sm5_s05777_121_166012	C01	15537103	2	A	G	ACACCAAGGTCTGCAGCTCTCTGCCCACCTCGACAG
sm5_s00006_11140146_25780	C01	15562028	22	G	T	GAGTAAACATTTGCATTTGCATGCTTGCTGAAAACG
sm5_s00006_11128089_25775	C01	15574085	9	A	T	GCCCCTATCAGGGCAGAATGCTGCAGCTTACATGCA
sm5_s00006_11113192_25770	C01	15588982	16	A	G	AGCTCCACAAAAGCACAGAGATGCATCACTCCCCAT
sm5_s00006_11085236_25760	C01	15616938	33	G	A	TATTTGTCAAGTGCAAGCTAATGCCTACAACAAGCT
sm5_s00006_11071697_25756	C01	15630477	0	T	C	TCTCTTCCGGGCGCAGTTCTGTGCGTCCCTGGCCAA
sm5_s00006_11060219_25752	C01	15641955	33	G	A	AAAGAACAAACGGCACATTGCTGCTGTTGGTGAGGA
sm5_s00006_11054803_25748	C01	15647371	28	T	A	GAGTTGTTGCATGCATGCTAATGCACCATACTTGTT
sm5_s00006_11033710_25743	C01	15668464	16	C	T	TCGAAGGATTTTGCATCGACTTGCTGAAAGAGCTCT
sm5_s00006_11032242_25742	C01	15669932	30	T	A	TCTTTCTGCTATGCACGCCCATGCTGCGACTGTGAG
sm5_s00006_11012647_25738	C01	15689527	8	C	G	TGGTGGGACAAAGCAAGCAGATGCAGTCACCTTGGA
sm5_s00006_10993664_25732	C01	15708510	19	C	A	GCTGTATATCATGCAGTCCCATGCTACACGGTATTG
sm5_s00006_10984438_25730	C01	15717736	34	G	A	TGAAATCCACCAGCAGCGTGATGCTCAAACAAAAGA
sm5_s00006_10956161_25717	C01	15746013	15	C	G	CGACATGTTTGCGCACACGGATGCACTAGGACACGC
sm5_s00006_10951499_25709	C01	15750675	22	T	A	GCTGCGTTACACTGGAGTTTACTCTGGCGGTGGACG
sm5_s00006_10951474_25708	C01	15750700	5	G	A	ATTACGAAGCTGCGTTACACTGGAGTTTACTCTGGC
sm5_s00006_10941694_25699	C01	15760480	3	T	C	GTATACGTGTGCGCATGTGCATGCGCGAGTATCTCT
sm5_s00006_10937184_25697	C01	15764990	10	G	A	CTGTTTACACGGGCACACACTTGCCCAATATGTGAA
sm5_s00006_10933741_25695	C01	15768433	28	G	A	ACAGCCTCTGCTGCATGTGCGTGCACACGCCCATAC
sm5_s00006_10882766_25679	C01	15819408	8	G	A	CACACATCGATTGCATGCATTTGCTAGCTACAGGAG
sm5_s00006_10862414_25675	C01	15839760	7	A	G	AAAGGCAACGGCGCAATAGTCTGCTCTTAGCGTTCA
sm5_s00006_10862349_25672	C01	15839825	35	T	G	CTGCAGCCTCTCGCACGATTATGCACGGAGAGCGGT
sm5_s00006_10795868_25639	C01	15906306	28	T	G	GAGACATGGGGAGCAAAATAATGCAACCGTGACTGT
sm5_s00006_10737868_25616	C01	15964306	35	C	T	CATTTTTTGATCGCAGCACACTGCGATACTAAAGGC
sm5_s00006_10704398_25607	C01	15997776	35	T	C	ACACCATTATCTGCAGTGACATGCTGTCAGACCAAT
sm5_s00006_10701303_25605	C01	16000871	15	T	C	GATGAGCAACAAGCATGCCACTGCACACGGAGGCCT
sm5_s00006_10700759_25603	C01	16001415	30	G	C	TTAAGCTCCGCCGCATCAACCTGCAGCTCACGTCCA
sm5_s00006_10648542_25564	C01	16053632	25	G	A	AAGTAAACAGAAGCAGCAAGATGCCGGGGTGCATCG
sm5_s00006_10638213_25560	C01	16063961	25	C	T	AAACACGCGGCTGCACCGAGATGCATATGATCATGC
sm5_s00006_10614873_25555	C01	16087301	19	T	C	CACTAGCCAATGGCATGACCCTGCCACCGTGGTCTG
sm5_s00006_10590488_25546	C01	16111686	1	G	A	TGAATAAATCGTGCATTTCTATGCATTGGGGGCTGT
sm5_s00006_10588845_25545	C01	16113329	17	A	G	AGTCGCACTGGGGCAGCAGTGTGCCGGCTTTTTTGT
sm5_s00006_10571258_25532	C01	16130916	26	G	C	AGCCAAACCGGTGCATTTCGGTGCATGCGTCCACAA
sm5_s00006_10556506_25521	C01	16145668	31	G	T	CCGACCCGCTGTGCATTTATCTGCATCTCTTGTATC
sm5_s00006_10518093_25515	C01	16184081	26	G	T	CGTCGTTTTACGGCAAATGTCTGCATGGGTCTTTAG
sm5_s00006_10421100_25480	C01	16281074	20	T	C	CAGTAGGGCGCTGCATCGTCTTGCCACTTTCGGTGC
sm5_s00006_10406127_25471	C01	16296047	15	C	T	GGTTGGGTGCATGCATGTGTGTGCCGGTGTGTGTGT
sm5_s00006_10394070_25462	C01	16308104	3	A	G	GCCATTAAAAAAGCATGTGATTGCCAAGGCCATGCT
sm5_s00006_10376604_25450	C01	16325570	4	T	G	CTGGTCCAGTTTGCATACAAATGCATAAGTGCGTTA
sm5_s00006_10369178_25446	C01	16332996	15	G	T	CATGGAATTATGGCAGTCATCTGCCTCTAATTCCGC
sm5_s00006_10361571_25439	C01	16340603	35	C	T	ACTCACGTATGTGCATGTGCGTGCGCGTGTGTGTGC
sm5_s00006_10353192_25435	C01	16348982	0	G	A	GTACGTGAGCATGCACACACATGCAGTTAAAACAGT
sm5_s00006_10302193_25421	C01	16399981	2	G	A	GCGCACACACACGCACACACATGCCACATTAAATCA
sm5_s00006_10268564_25415	C01	16433610	17	C	A	CAATTGAGCAAGGCACACTATTGCACTTTGGCAAAG
sm5_s00006_10242098_25405	C01	16460076	6	T	A	TTGTTGTGTGGTGCAACAACATGCCACAACTCCTAG
sm5_s00006_10171672_25391	C01	16530502	0	A	C	AGGGGGAGGGGGGCAGAAGTGTGCAAATAAAAAAAC
sm5_s00006_10105995_25373	C01	16596179	11	T	G	TCCATCACTTCTGCATGTCTCTGCTGTCTGCTGCCC
sm5_s00006_10083567_25367	C01	16618607	15	C	G	TCTTCTCTCATGGCACCTACCTGCAGGTCTTCAGTG
sm5_s00006_10073108_25356	C01	16629066	5	T	C	GTGTGTGTGCGTGCATGTGTGTGCATTCCAGTTTGG
sm5_s00006_10068613_25354	C01	16633561	28	G	A	TGCATGATGTCTGCAAAACGCTGCTTATGTAGTGTC
sm5_s00006_10005660_25331	C01	16696514	15	A	G	AAAGAGGTGGAGGCAAAGCGCTGCCCGGCGCGGAGA
sm5_s00006_9986398_29133	C01	16715776	9	T	C	TGTCTTTTGTAGGCATGTAAGTGCGGGAAACCAGAC
sm5_s00006_9983982_29131	C01	16718192	25	C	T	ACATACACACATGCATGCTTGTGCACGTGCGTGCAA
sm5_s00006_9983337_29130	C01	16718837	30	C	T	ATTTCAGCAGTTGCAGTTTTGTGCGAGCAATAGTGC
sm5_s00006_9981729_29129	C01	16720445	28	A	C	TTTTTGTGTCACGCAGCTCACTGCAGACACAGGTAT
sm5_s00006_9973882_29126	C01	16728292	0	C	G	CGGTTTTTTTGTGCATGTGTGTGCGTACACAGACGC
sm5_s00006_9966931_29118	C01	16735243	9	C	G	CCGCGGGCCCGAGCAAACTATTGCTGCCCCTCGTTG
sm5_s00006_9927419_29110	C01	16774755	33	T	C	CCAGTCTGAGTGGCAACACTCTGCCTCAACCCATCG
sm5_s00006_9899251_29095	C01	16802923	0	A	C	AAACATTTATAAGCACCCTGCTGCTCAACACTTTGT
sm5_s00006_9855353_29082	C01	16846821	31	C	T	ACCGGCTCCATGGCAGAGACCTGCAGAAACACGCAC
sm5_s00006_9842633_29078	C01	16859541	27	G	A	CTGAATTAAAAAGCAAGAAACTGCCTCAGGGCCCTC
sm5_s00006_9829629_29075	C01	16872545	0	A	T	AAGTCCTGCCTTGCACACTGCTGCACGAAACCCAAC
sm5_s00006_9818903_29073	C01	16883271	5	G	T	TTGTCTTTTGTGGCACTGAACTGCTGTCATGTCCAA
sm5_s00006_9813356_29069	C01	16888818	2	C	T	TCCGGTGTAGCAGCAGCACGTTGCACACAGCACACA
sm5_s00006_9779408_29058	C01	16922766	30	A	T	CTGAACAATGGAGCAAACAAATGCTAATCCAGCATT
sm5_s00006_9776596_29056	C01	16925578	27	A	C	ACAAATACACGTGCACACACATGCACAACCATGCAC
sm5_s00006_9763030_29044	C01	16939144	9	T	C	TGAAGACGTTTTGCATGTGTCTGCCCAGGAAGCATC
sm5_s00006_9753829_29038	C01	16948345	28	A	C	CTTATGGTGACGGCAGACAATTGCCAGAAGTTACAT
sm5_s00006_9751550_29029	C01	16950624	0	G	T	GAGCGAGCCTCTGCAATGTCCTGCATATTACTAAGG
sm5_s00006_9711015_29016	C01	16991159	9	C	T	TCCTCCCCTCGTGCATAGGCATGCAGGACATACTTA
sm5_s00006_9696930_29012	C01	17005244	16	C	T	CCTTCCATCCCTGCAGTTGCCTGCACCAGGGTGGGG
sm5_s00006_9696893_29011	C01	17005281	13	T	A	GTCCAACTGTGCTAGGTGGTGGACCTCTTTGTCCCC
sm5_s00006_9696842_29010	C01	17005332	13	A	T	TGACTCTGTCTCTACGGCGGTTGAGGTGGAGGGCTC
sm5_s00006_9696805_29009	C01	17005369	10	C	G	CTAGACCCCCCCGCACAAGACTGCCTGAATCCCCTG
sm5_s00006_9657059_29000	C01	17045115	10	C	T	CATCAGTGTACAGCAGCTGTTTGCCGCTTCAGAATA
sm5_s00006_9652338_28999	C01	17049836	6	A	G	GCAACAAACGAGGCATCAGCCTGCTCTTCAATCTTT
sm5_s00006_9641903_28994	C01	17060271	25	G	A	CTCTGATTCCCTGCACCAGGCTGCCGGCTCTCATGA
sm5_s00006_9632937_28991	C01	17069237	6	C	A	TAGCAACTGGCAGCATCATCTTGCTTCATACTTTCT
sm5_s00006_9623029_28987	C01	17079145	8	A	C	TCTTTTTCAGATGCACACGCATGCACACGCATACAC
sm5_s00006_9616944_28985	C01	17085230	2	T	C	CGTAACAAGCAAGCAGTTGCATGCGGGTGGGCAGAT
sm5_s00006_9595219_28973	C01	17106955	25	G	C	CCTTCTCTCCCTGCAGTTCCCTGCAGCCCGTCTTCA
sm5_s00006_9531643_28954	C01	17170531	33	A	T	CCGGGCTGGTCAGCAGAGTCCTGCAGTGCCCCCACT
sm5_s00006_9488524_28936	C01	17213650	16	A	T	TGCTACTCTGTAGCACTGTCATGCTCGCAAACCTCT
sm5_s00006_9475421_28932	C01	17226753	30	C	G	TTCACTGAAGAGCACAGAGGAAAAACGTGACCAAAG
sm5_s00006_9453898_28917	C01	17248276	30	C	G	TCAGTGGCCCCTGCATTGATCTGCTCACAGCTTTGC
sm5_s00006_9444645_28912	C01	17257529	34	C	T	AGATGTGTGTGCGCACGTGCATGCGTGGGTTTGTCG
sm5_s00006_9434937_28907	C01	17267237	25	G	A	AACAGGGTCATTGCAGTGCATTGCTGGGCGGACAAG
sm5_s00006_9396509_28893	C01	17305665	6	T	G	TGTCCCTTTTAAGCAAAATGCTGCTCGCAGGACTTC
sm5_s00006_9396054_28892	C01	17306120	9	C	A	AAGACCAGCCATGCACTAAGCTGCATACTACTTGTA
sm5_s00006_9360801_28875	C01	17341373	35	C	T	AACAGGTAGGCTGCAGTGCCCTGCGAATGAAAAATC
sm5_s00006_9331338_28862	C01	17370836	3	G	A	AACGAGAGAGATGCACCGAGATGCGGTGCAAGGGGT
sm5_s00006_9264636_28843	C01	17437538	15	G	A	ATCTCCCTCACGGCAGGCATAGGTCTGCTGGAGCCC
sm5_s00006_9197435_28820	C01	17504739	31	G	A	ACTCAACAGTTCGCAGAAAGATGCAGAACACGTGGG
sm5_s00006_9087892_28799	C01	17614282	8	C	A	GGACATTGCAATGCAGGCAATTGCCTTGGGCACCTG
sm5_s00006_9076439_28797	C01	17625735	16	G	T	TCACTCACATTCGCATGCCCATGCTCATGCTCATGC
sm5_s00006_9069731_28792	C01	17632443	31	G	A	GTCAGAGCCGGTGCACATTGGTGCTGTGTTTGTGTC
sm5_s00006_9036890_28780	C01	17665284	8	T	C	TGTCATTTTCGAGCAGAGACTTGCAAAAAGGCCTTG
sm5_s00006_9023368_28775	C01	17678806	17	C	A	CAGGGAGACCCGGCACACAATTGCACTAAACTAAAT
sm5_s00006_9002780_28772	C01	17699394	5	C	A	ACGCAAACCGGAGCAGCCCGTTGCCGACAGAGAGGC
sm5_s00006_8993375_28768	C01	17708799	33	A	G	ATCGCAGGAGCGGCAATCCCATGCAAAAATTACGAT
sm5_s00006_8970697_28755	C01	17731477	27	A	G	ACAGTCTCCTCTGCATTGTTCTGCTCCGTGTGAGAT
sm5_s00006_8967168_28753	C01	17735006	7	A	C	ATCAGTAAGTGTGCATCTTACTGCGGAATTGTTTCA
sm5_s00006_8837928_28725	C01	17864246	33	G	A	CCAGTTAAGTGTGCAGCAGATTGCACTCTGTATGCA
sm5_s00006_8808476_28701	C01	17893698	8	T	C	TTTTGGGATGTTGCACTTTCTTGCTGAGAGTGAGGT
sm5_s00006_8765015_28692	C01	17937159	2	T	A	CATTTTCACTCAGCAGTCCGCTGCCAACACTATGAC
sm5_s00006_8764077_28691	C01	17938097	0	A	T	AGGTCTGCAGAGGCACCACACTGCATTCATGTAATC
sm5_s00006_8753059_28688	C01	17949115	22	G	C	CTCAGCTCAAAAGCATGGGTATGCAAAACACAAAAT
sm5_s00006_8738264_28684	C01	17963910	5	C	A	GTGTGCGTGCGTGCATACGTGTGCATGGACAGGGTG
sm5_s00006_8730111_28679	C01	17972063	31	C	T	TCACAGTGAACTGCAGTGACATGCAGTAAACCTTTT
sm5_s00006_8695562_28666	C01	18006612	0	G	A	AGAGGAGAGAAAGCAATTTTGTGCGCGCAATCACAC
sm5_s00006_8678581_28652	C01	18023593	5	T	C	CTGACTCCTGTTGCATTCGAGTGCGGAACAAGTGCT
sm5_s00006_8665770_28650	C01	18036404	10	G	A	GAAATTGTTGGGGCATTGTGCTGCTCTGAGGCTGTT
sm5_s00006_8639924_28646	C01	18062250	24	T	A	CTATCCGTCCCCGCAGTGCGGTGCTCACCAGCAAAA
sm5_s00006_8592013_28629	C01	18110161	3	T	G	GCCGGTGCTGTCGCAGCCTGTTGCAGAGGACCCTCG
sm5_s00006_8588009_28621	C01	18114165	0	C	T	CTATGAGGTCGTGCAATTTTGTGCGTGTTGATTGAA
sm5_s00006_8531759_28605	C01	18170415	29	T	G	GCTGGGCTCTGTGCAGTGGGGTGCAGTGATGCAGAT
sm5_s00006_8528125_28601	C01	18174049	20	G	T	GTGACATGCTCTGCAGAGGGGTGCGGGCTCATAAAG
sm5_s00006_8511655_28595	C01	18190519	3	T	G	ATTTCCACGGAGGCAGGCCGCTGCTTTTGTACGACT
sm5_s00006_8474836_28585	C01	18227338	6	C	T	ATAATTCAGTTAGCAGTGGTGTGCGTGTGTGTGTGT
sm5_s00006_8464555_28578	C01	18237619	22	C	G	TCACACACACGCAGTAGACACACAGTCAAGATTTCA
sm5_s00006_8464405_28576	C01	18237769	7	C	T	TCTCCACCAGATGCAGCTGCATGCTAAAGAAACAGC
sm5_s00006_8464370_28575	C01	18237804	6	A	G	CATCTGACTCTGACTTTCTCCACTCCTCTTTTTTTC
sm5_s00006_8438437_28568	C01	18263737	18	T	C	TCTGCTTCATCTGCACTTTTGTGCCACGTACTGGCT
sm5_s00006_8423326_28561	C01	18278848	10	G	T	TGAGCTGAATGGGCAGCGCACTGCAGCCGATGTGTG
sm5_s00006_8416372_28558	C01	18285802	9	A	C	AAAAAGGACAGTGCAGGGAACTGCGCTGCAAACCTC
sm5_s00006_8413166_28555	C01	18289008	1	C	A	GAAGCCTTTGCAGCAGTGTGGTGCGGACCTTCATGA
sm5_s00006_8385546_28542	C01	18316628	7	T	G	GGTCAAGTTAGTGCAGCGAGCTGCAGCAGGTTGAGC
sm5_s00006_8382283_28538	C01	18319891	10	G	A	ACACACACACGCGCACAGGCCTGCACGCACACGCGT
sm5_s00006_8360146_28534	C01	18342028	26	G	A	AACTCAAGTGTTGCACTGTGTTGCAGGAAAGTGTGA
sm5_s00006_8346602_28529	C01	18355572	31	T	G	CTCCAGCCATCTGCAGGTCAGTGCAAGTCAATTTGT
sm5_s00006_8338282_28526	C01	18363892	17	G	T	ACTGTCAAAGTGGCACAGAGCTGCATGCACACTGTG
sm5_s00006_8261018_28503	C01	18441156	7	C	T	GAGTCCTCTGGGGCAAGTCATTGCCACCTGTTACAT
sm5_s00006_8236265_28496	C01	18465909	32	T	C	CCTTCCGGTGAAGCACACAGCTGCAGAGTGTGTTTG
sm5_s00006_8234064_28495	C01	18468110	11	A	T	AAAGAGATAAAAGCACACCTCTGCTGTGGCCCGGTT
sm5_s00006_8191677_28481	C01	18510497	8	G	A	AGCAAGCCGATGGCACGCTCCTGCTTCTCCTGGGGG
sm5_s00006_8153239_28461	C01	18548935	9	A	G	GTCTGCAGCGTTGCATCATGCTGCTGGTTCAAAGAA
sm5_s00006_8136750_28457	C01	18565424	15	G	C	GCCTCCCTGTGGGCAGAAACCTGCAACTGCAAAGAC
sm5_s00006_8092727_28434	C01	18609447	9	A	G	GAGATGCCAACAGCACCTAGGTGCACACTGCATTTC
sm5_s00006_8004761_28410	C01	18697413	3	C	G	GCACGCACGCGCGCACACATATGCACAGTTGTAGAG
sm5_s00006_7870316_28370	C01	18831858	8	A	G	CCCTCCGCACGGGCAACACTGTGCTCACAAGCGAAC
sm5_s00006_7789330_28348	C01	18912844	6	A	G	GTTTAGACAACGGCAGCCAAGTGCGCATAAGGCTCT
sm5_s00006_7785326_28346	C01	18916848	16	G	A	ATTTTCAAGGACGCACGTGTATGCCATGACATTGTG
sm5_s00006_7768031_28339	C01	18934143	29	G	A	CTACTCTCCAGAGCAAAGCCCTGCAAAGCGCAATAA
sm5_s00006_7763545_28338	C01	18938629	31	A	G	TTGGCATTATGAGCAGCAGGCTGCACAATCCACCGG
sm5_s00006_7751125_28333	C01	18951049	18	C	A	GTTCCTCCTGGTGCAGGACAATGCGCAAGCCTCATG
sm5_s00006_7733553_28322	C01	18968621	0	G	T	TTTTTTTTTTTTGCATTCATGTGCGGCAGCCAATCG
sm5_s00006_7721146_28319	C01	18981028	3	C	T	CTCTTCGTCCAGGCATAAGCGTGCTTGTGTGAAAGC
sm5_s00006_7719970_28316	C01	18982204	6	T	G	TCTGCCTCAATGTGTGTTTGTGTGTGTGTGTGTGTG
sm5_s00006_7719962_28315	C01	18982212	32	A	T	TGGTTGGCTAAAGCAGGCCAATGCAGCGTGTCTCTC
sm5_s00006_7691704_28309	C01	19010470	23	C	G	TTACGTGTTGCAGCACTCTGCTGCACATTCTCCAGC
sm5_s00006_7682263_28304	C01	19019911	25	G	C	GGATGAAGAACTGCAAAGAGCTGCTGCCTTCCTCCT
sm5_s00006_7678103_28302	C01	19024071	25	G	T	GACAGGCCCTGCGCACATTAGTGCGGACTGCCATGA
sm5_s00006_7639369_28290	C01	19062805	2	C	A	AGCCACAGGGGTGCAGGTCCCTGCCAAAGCTCCACC
sm5_s00006_7614721_28280	C01	19087453	32	C	T	ATGATAAGGTTTGCACTTTGCTGCAAACCTCCTACA
sm5_s00006_7609714_28278	C01	19092460	22	T	A	AGGTTTCAACTCTGTATGTGAGTTTGTTTATCTGAT
sm5_s00006_7555099_28249	C01	19147075	16	C	T	TTCCAGTGAGTGGCAGCACTTTGCACGACCAGATAG
sm5_s00006_7511294_28230	C01	19190880	15	C	G	TTAGGTTACAGTGCACAAAACTGCCTCCACATTTTC
sm5_s00006_7496981_28229	C01	19205193	29	T	C	CCCCCACCAGCAGCAATAAGTTGCTGCTCTGTGGCC
sm5_s00006_7465292_28222	C01	19236882	17	A	G	GCTCACACACAAGCACAAGCGTGCACATGCAGTCGT
sm5_s00006_7451092_28219	C01	19251082	2	T	A	ATTATGCAATGAGCATGACCATGCAAATGACAGGCA
sm5_s00006_7412278_28206	C01	19289896	29	A	C	GGTAACTCTGTGGCATTATGTTGCATACGACTGATT
sm5_s00006_7395852_28195	C01	19306322	17	C	A	TCAGTTGATAGAGCAGGCTTATGCCTCGACGTAGAG
sm5_s00006_7394367_28194	C01	19307807	4	A	G	TTGCAGCTCACAGCAACCTGATGCAATGCCATCGCT
sm5_s00006_7380118_28185	C01	19322056	9	C	A	AAACTGGGACCTGCACATGGATGCCGTGTTCTTGCA
sm5_s00006_7378678_28183	C01	19323496	25	C	G	TGTGTGTGGAGTGCAGACAGTTGCAGAGACATCATT
sm5_s00006_7369798_28175	C01	19332376	24	A	G	GTGTTGTTTTAGGCACAGCAGTGCGAGGTAAACAGA
sm5_s00006_7365589_28173	C01	19336585	35	C	T	AATGGAGAAGAGGCACAAAAATGCTGAACCCACACC
sm5_s00006_7352970_28159	C01	19349204	24	A	G	GTTGTAACCTTGGCAGAAGATTGCATGTTCATGAAA
sm5_s00006_7348594_28156	C01	19353580	7	G	A	GGACCCCGCAGTGCAGCCTCATGCCAACAAAGGCAA
sm5_s00006_7347815_28155	C01	19354359	25	T	G	GTTGTGGTGTTAGCACACAGTTGCCTCTTTAAAGAT
sm5_s00006_7317239_28145	C01	19384935	2	G	A	CTGGTGGTCTGTGCATGATTTTGCTGGAATAAACAG
sm5_s00006_7290420_28138	C01	19411754	27	T	A	CAGACCACGCCAGCACAATTGTGCCTGTTTATTCCA
sm5_s00006_7255479_28123	C01	19446695	7	A	T	TCGGCACATTGGGCATGTTCATGCAGCCGCTCTTCC
sm5_s00006_7249840_28122	C01	19452334	3	C	T	ATGCTTGCTGGTGCACACACGTGCACAATCGTGGGA
sm5_s00006_7240508_28118	C01	19461666	32	A	G	TGCTCAAAATGAGCACATGGTTGCACACACACACGC
sm5_s00006_7226647_28115	C01	19475527	29	C	G	GCGCAACTACTTGCAAGCTGCTGCTGCTGCAGCATC
sm5_s00006_7186699_28100	C01	19515475	26	C	T	CATGTATTGAAGGCATTAACCTGCCCCTCACAGCTT
sm5_s00006_7154922_28085	C01	19547252	34	A	G	ACACGACTGGCTGCAATAACGTGCTCTGGGCACTAC
sm5_s00006_7111408_28074	C01	19590766	30	C	T	TCACTGGGGAATGCAGCGAGGTGCAGTGAACGTTTC
sm5_s00006_7110273_28073	C01	19591901	2	A	G	CCGCGTAAGTATGCATTTGTGTGCTCACTGATATTG
sm5_s00006_7109274_28072	C01	19592900	7	C	T	ATTCATCCGCCAGCAAACTGCTGCTGTCTTTTTGTG
sm5_s00006_7105253_28067	C01	19596921	33	G	A	GACATTTGCAAAGCAAGTTTCTGCCATGTGGTTGGC
sm5_s00006_7101869_28065	C01	19600305	11	G	A	GAGTTCAGCTGAGCAGAGGTTTGCACTGGATCTCTG
sm5_s00006_7088638_28062	C01	19613536	22	C	G	TTCCACTAATTCCTCTGTCCTACTCTCAGTCAGTGG
sm5_s00006_7078530_28052	C01	19623644	0	C	T	CCGTGTGTGTGTGCACTGCTCTGCTTTCATTCCATA
sm5_s00006_7072660_28046	C01	19629514	5	G	A	AGTGGGCCTATCGCAGACACCTGCAAACATGCAGAG
sm5_s00006_7046422_28039	C01	19655752	34	G	T	TTGAGAAAGAAAGCAGAAAGCTGCTAATGGACTGGT
sm5_s00006_7023695_28033	C01	19678479	20	G	A	AAAACCATAGTTGCACTAATGTGCGTGTGTTTGTGT
sm5_s00006_6997468_28012	C01	19704706	24	G	A	GTGCATGTGCGTGCATGTGCGTGCGTGCCTGTGTGA
sm5_s00006_6956996_27988	C01	19745178	3	C	T	CAATCGGAGCTAGCATTGTTCTGCAAACAGGCCGTG
sm5_s00006_6940222_27985	C01	19761952	29	A	G	GTTGTAAATTGTGCATTCACTTGCTCCTCGGACGGT
sm5_s00006_6935845_27984	C01	19766329	1	C	T	ACAAAACTTTTGGCAAACCACTGCCACATTATCATG
sm5_s00006_6912431_27977	C01	19789743	35	T	C	CATGCACATTTTGCAGTGCTGTGCATTGACAGAGTT
sm5_s00006_6890843_27970	C01	19811331	18	C	G	TGCCCATAATAGGCATGGCGTTGCCTCTCTCCGTCA
sm5_s00006_6865499_27962	C01	19836675	5	A	C	AAAAAACACTGAGCACAGCGATGCGAAATGGACTGA
sm5_s00006_6827049_27954	C01	19875125	6	A	G	CAACCAGTCATTGCAGCTCATTGCAGTGCATTGAAT
sm5_s00006_6783928_27944	C01	19918246	19	C	T	AGCACACCCAGGGCACCTTCGTGCAGCAGCGCTGTG
sm5_s00006_6762737_27937	C01	19939437	2	C	T	CACCCCAGTTCTGCACAAGGCTGCCAGGCGTAACTA
sm5_s00006_6677087_27904	C01	20025087	1	T	A	TTGGTGACAGTGGCAGTATTATGCTGGCAGATATTG
sm5_s00006_6669521_27903	C01	20032653	19	C	A	CATTTGGAAAGTGCAACCACATGCAGATTAACATCG
sm5_s00006_6647469_27888	C01	20054705	1	A	C	CACACACATGGAGCAGCCCTCTGCCCTAACCCTTTC
sm5_s00006_6607052_27878	C01	20095122	31	C	T	CCTTTGTGTACCGCAAAGCCCTGCCTTGCTCCGCCT
sm5_s00006_6597187_27874	C01	20104987	24	T	A	CACAGTGGATTAGCAAAGCTTTGCTACAACAAGGCC
sm5_s00006_6585944_27864	C01	20116230	3	C	T	CTGCTGCCTGCTGCAGCTGATTGCCATTCAGCTAAA
sm5_s00006_6555682_27857	C01	20146492	15	T	G	CAGAACCCAACTGCATGCAGCTGCTCACCATTTTCT
sm5_s00006_6551785_27851	C01	20150389	3	T	C	TTGTACCCAGTTGCACCCAGTTGCACCCAGTCACCT
sm5_s00006_6510579_27838	C01	20191595	8	A	G	CCAGTTTAAACAGCAACAAACTGCTCTGCGGTCAGT
sm5_s00006_6507482_27834	C01	20194692	24	G	C	GCTATTTGCACGGCACTGTTGTGCGTGTGGCTCCGT
sm5_s00006_6460484_27812	C01	20241690	13	G	C	GTCGAATGGCACTGTGATTTCAAGCAGCTTGGGAGG
sm5_s00006_6427788_27800	C01	20274386	25	T	C	ACGTCTCCACGCGCAACATCATGCCTGTCTGGAGTG
sm5_s00006_6344041_27768	C01	20358133	17	G	A	GAACACTAGTTAGCAAAGCTGTGCTGAGTGAGGCAG
sm5_s00006_6311598_27758	C01	20390576	9	G	C	GTGCATGAGGGTGCATGAGGGTGCGTGTGTGTGTGT
sm5_s00006_6307798_27754	C01	20394376	4	A	T	GCACAAATGTCCGCAAAATGATGCTCCAGACATTTC
sm5_s00006_6240238_27739	C01	20461936	26	G	C	GTGTGTGTGTGTGCATGTGTGTGCGTGCGTGCGTGT
sm5_s00006_6190549_27720	C01	20511625	2	G	A	TTGTGTTTGTAAGCAACTGCATGCGTGCCATGAACT
sm5_s00006_6155142_27712	C01	20547032	5	A	G	GGAGTAGGCACTGCAGTGCTCTGCCTGTGACAGATC
sm5_s00006_6105817_27687	C01	20596357	19	A	G	ACTTCCACACACGCACGCAAGTGCACGCAAGCGCAC
sm5_s00006_6089126_27680	C01	20613048	2	G	A	CAGCATGCACATGCATCCGTGTGCCTTTGTCCAATC
sm5_s00006_6029738_27659	C01	20672436	1	A	T	TTCCATAATGGTGCACACTCCTGCACAATGGTCCCT
sm5_s00006_6018079_27650	C01	20684095	22	C	G	TGTTCCGCGCTCGTCGTCTTCACAAGGTTACCACGG
sm5_s00006_6018006_27649	C01	20684168	21	A	C	TTTCTTTCACAATCCAGTGAAACACACGTATTATCG
sm5_s00006_6017962_27648	C01	20684212	11	T	C	GGCTGTGTTGGTGCATTGGATTGCTGTGGACCCATT
sm5_s00006_6009235_27642	C01	20692939	6	G	C	TCTGTGGTGAACGCAGAGGTCTGCCATGCAACACGT
sm5_s00006_5924725_27611	C01	20777449	0	G	T	GGAGATGTCCCTGCAGCAGCGTGCCGAGCAGCTGTC
sm5_s00006_5918826_27607	C01	20783348	2	A	T	ACACACTCATTTGCATGAGAGTGCGTGACCACAATT
sm5_s00006_5893241_27596	C01	20808933	2	C	A	ATCCACTTGTGGGCAACCGTTTGCCATTTCTTGTTC
sm5_s00006_5874701_27593	C01	20827473	9	A	G	GGAATAACCACTGCAGTGTTGTGCCGGAGCCAGACA
sm5_s00006_5852218_27583	C01	20849956	20	A	G	CTTGAATGACAGGCAGGTCGATGCGCCACGCTTGGT
sm5_s00006_5723055_27537	C01	20979119	4	C	A	GGTGCCTCTGATGCAGTTTTGTGCAAGACCCAAATT
sm5_s00006_5720680_27534	C01	20981494	11	C	T	CTTGCTGTCTTCGCAATGTGTTGCAGCCACGAAGTG
sm5_s00006_5718617_27533	C01	20983557	7	T	C	ATGCTGATGACTGCAGCGTGGTGCTGCCCTCTCGCT
sm5_s00006_5715860_27531	C01	20986314	28	G	T	GGCGCCTTCCATGCAGGTTAGTGCAGTAGTTCAAAG
sm5_s00006_5681845_27526	C01	21020329	35	T	C	TATAAGGACTGGGCATAATAATGCTTCCTGGAGGCT
sm5_s00006_5679856_27524	C01	21022318	32	T	C	ACACACGACAATGCAGAAGTTTGCAGCTGTAGTGTA
sm5_s00006_5668000_27520	C01	21034174	35	T	C	GATCATTTTGTTGCAGCAAGTTGCAAGTCAGAGTCT
sm5_s00006_5647603_27510	C01	21054571	30	T	C	TGCCATCTTCAGGCAAATTGCTGCTACCACTTCATA
sm5_s00006_5636273_27503	C01	21065901	2	A	C	ACACACCCATGTGCACATGACTGCACATGAAACAAA
sm5_s00006_5611366_27497	C01	21090808	25	A	G	GCCCGGTCACCGGCAGCACCGTGCCAGTCCCCGGCT
sm5_s00006_5600720_27492	C01	21101454	10	C	T	TGAGATGGACCTGCAGAGACCTGCTCTGTGTGGCTC
sm5_s00006_5594142_27491	C01	21108032	5	T	A	CGAGATTCGGCTGCAGCGTCGTGCATCGCGCCGCAC
sm5_s00006_5579324_27485	C01	21122850	33	C	T	TGGGAGAATGAAGCAAGACTATGCCTAATTCCACTT
sm5_s00006_5505247_27461	C01	21196927	22	T	A	GTTTCTGTGGCTCTGTCTGGACTCCGCGCACTCCCG
sm5_s00006_5438368_27431	C01	21263806	26	C	T	TGGAGAGGAGGTGCACAGTCGTGCGGTTAAAGAAGC
sm5_s00006_5378953_27407	C01	21323221	10	A	G	CCTTGTTCCAGTGCAGACTGATGCTTAGTGTTCTTT
sm5_s00006_5338595_27397	C01	21363579	2	G	C	ACGGGCCAGCCTGCACACCTGTGCTTTCATGGCCTC
sm5_s00006_5293428_27384	C01	21408746	15	G	A	GACCAACATTGAGCAGTGACTTGCATCTGGGTTTTG
sm5_s00006_5221274_27373	C01	21480900	31	G	C	TCCTCTGCAGTAGCACAGTCCTGCAGCCCGTGTTAT
sm5_s00006_5171293_27346	C01	21530881	19	T	C	TATAGGCGCAAAGCAAAGCCGTGCTCTCCTGCAGCT
sm5_s00006_5076920_27313	C01	21625254	14	T	G	TTGAGGCTTGAGAGTGTAAGTATGATTTGGCTGTTT
sm5_s00006_5073175_27309	C01	21628999	17	A	C	TACTCCAGCTTTGCATTCTCTTGCCCGAAAAACAAC
sm5_s00006_5071291_27308	C01	21630883	30	C	G	ATCCTGGGAGGAGCAGCAGTCTGCTCAGACCGTCAC
sm5_s00006_5062121_27303	C01	21640053	2	A	G	GTGTGTGTGCGCGCACATGTATGCACATGTACATGT
sm5_s00006_5060049_27300	C01	21642125	13	A	T	CATAGCACACTGTACTGTAGGAGAAACTCATCCAAT
sm5_s00006_5036130_27295	C01	21666044	18	A	G	TGATGTGTCTGAGCACAAACATGCTGTAGGTGCATG
sm5_s00006_4938154_27248	C01	21764020	31	C	A	TCATGGGAGGGGGCATTGGTCTGCGTTAGTCCTTGT
sm5_s00006_4932284_27246	C01	21769890	2	T	C	CTTTATGCAGCTGCATCACTTTGCCTGTAGCTATTG
sm5_s00006_4924710_27243	C01	21777464	1	C	G	CGATCTACACGTGCATGTGCATGCATGTGCGGTTCC
sm5_s00006_4914293_27240	C01	21787881	8	A	G	ACCGGCACAGACGCACAGCACTGCCTACATTCTTAA
sm5_s00006_4905540_27239	C01	21796634	24	G	A	CTTTAAAGATATGCAGGCACATGCGCTTGCGTCCTT
sm5_s00006_4896455_27235	C01	21805719	26	C	T	CCTTATATCCATGCAACCCCCTGCTGCGCACCCTCT
sm5_s00006_4880844_27229	C01	21821330	8	G	A	ATGGAAACGTGTGCACACATTTGCATGGTGCCACGG
sm5_s00006_4872865_27225	C01	21829309	19	A	G	TAGAGAGGGCAGGCAAGACATTGCTGATATCTCCCC
sm5_s00006_4833340_27205	C01	21868834	0	G	A	GTTCATTTATTTGCATGGTTTTGCACGCACCACTGG
sm5_s00006_4801815_27193	C01	21900359	8	C	T	GATGCAGACATTGCATTTTTGTGCTGCTCATAGAGA
sm5_s00006_4769495_27185	C01	21932679	18	C	A	AGTCAAACCCCAGCAGGCCAGTGCTTTCAGTGGAGA
sm5_s00006_4730259_27173	C01	21971915	16	G	A	TTAAATGGTGCTGCAGGAGTGTGCGCCCTTGTTGTT
sm5_s00006_4729262_27170	C01	21972912	13	A	T	CCGCGGCTGCCGTAGGAGGCCAAGGTGGAACCGCTA
sm5_s00006_4682327_27158	C01	22019847	4	T	A	ACACTCACACGAGCAGATGAATGCTCTGTCAAGACT
sm5_s00006_4603492_27125	C01	22098682	26	G	A	AACTGCATACACGCACGTGCATGCACACGCACACAC
sm5_s00006_4556445_27105	C01	22145729	13	T	C	CAAACACATTGTCTTACTTCCATATCTGTGGCCACA
sm5_s00006_4556410_27104	C01	22145764	6	C	T	GAACTCCATAACAAAAAGCTTCATGCTGCAAACACA
sm5_s00006_4539237_27094	C01	22162937	26	G	C	TTGCTTGAAGATGCACCCCTCTGCTGCACGTACAGA
sm5_s00006_4508304_27086	C01	22193870	11	T	A	TTGTGTGTGACTGCAGTGTTCTGCACAGCTGCTGCC
sm5_s00006_4502240_27084	C01	22199934	32	C	G	AAATGGATTAAAGCATCTAACTGCCCCAGTGTCAAC
sm5_s00006_4487164_27080	C01	22215010	1	T	A	TTAAAAAACAGAGCAAACCGTTGCGTTACCTCAGAC
sm5_s00006_4456335_27066	C01	22245839	7	A	G	TCTGCAGAAATGGCATAACATTGCACAGAAACTGCC
sm5_s00006_4450415_27064	C01	22251759	30	G	T	AACCCGGAAATGGCAGGGTGGTGCTCAAACGTCGGC
sm5_s00006_4449913_27061	C01	22252261	27	C	G	AAGTTGTCACCTGCACCAGACTGCCTGCGCTTTTCG
sm5_s00006_4449873_27060	C01	22252301	32	G	A	AGTTGGTCGTGAGCAGCAACGTGCCACGGGGGGACA
sm5_s00006_4432353_27055	C01	22269821	0	A	T	AGCTACCACTATGCAGTTGCATGCTGTGCATTATGC
sm5_s00006_4431778_27051	C01	22270396	6	G	C	GGCTGGGGTTATGCAGAGTTCTGCCTGCCTGGCAAA
sm5_s00006_4417966_27046	C01	22284208	25	A	T	TCTACTCGCGATGCAACACAATGCATTGCACAGAAA
sm5_s00006_4390063_27032	C01	22312111	9	A	G	TTGACTATCACTGCATTCCACTGCCGAAAAATCCCA
sm5_s00006_4376775_27025	C01	22325399	30	A	G	AGTTTTCCTTGTGCAAGGTGATGCCGAGGGAGGAAA
sm5_s00006_4371744_27017	C01	22330430	16	G	A	GGGTTAGTGAGGGCAGGCTTTTGCAGAGGTCTCTGT
sm5_s00006_4355246_27013	C01	22346928	26	G	A	CGGACAGCAGCAGCATAGTGCTGCGCGGAGGGGAGA
sm5_s00006_4326050_27005	C01	22376124	31	T	G	ATTCTAATGCCTGCACGTCTGTGCCCTTAACGCTAA
sm5_s00006_4286213_26989	C01	22415961	35	T	C	GATTAACGGAGTGCAGGGTTGTGCCAGACAGGAAGT
sm5_s00006_4244709_26979	C01	22457465	20	G	T	GCGGAGGAATGCGCAGTTATGTGCACAGAAAAAATC
sm5_s00006_4206999_26969	C01	22495175	27	A	G	CAACTACTGAAAGCAACTTTATGCAGCACGGACGCC
sm5_s00006_4186442_26965	C01	22515732	11	T	C	GTGTTTTAGTCTGCATTGCTATGCACACACGCAGCC
sm5_s00006_4168262_26953	C01	22533912	0	A	C	AGCACGAAAAACTCTTTGTTCCCGGTGTCGAAAAGA
sm5_s00006_4168186_26949	C01	22533988	7	C	T	TTTGTGCCCCCTGCATGTGAGTGCACCGTTAGGCCC
sm5_s00006_4102496_26925	C01	22599678	18	C	T	GAGTGTGCTTTGGCAGGGCGATGCCGAGAGCTCATG
sm5_s00006_4044409_26898	C01	22657765	27	C	T	GTGTATGGGAATGCACACGAATGCCGTCACGTAACC
sm5_s00006_3967076_26876	C01	22735098	33	A	G	CTGTGCAGCTGTGCATCTCTGTGCATGCCTGTCACG
sm5_s00006_3961580_26873	C01	22740594	22	T	A	CAGCTCACGGTGACGCGTGTAATCCGTGTGTTGTTC
sm5_s00006_3961556_26872	C01	22740618	13	C	G	GCATGAGTGCACACGCAGCTCACGGTGACGCGTGTA
sm5_s00006_3961533_26871	C01	22740641	24	C	A	TGTATTCTTGCTGCACAATTGTGCCTGAGTTGTTGC
sm5_s00006_3945750_26865	C01	22756424	2	C	A	AACTTTAGGTGAGCACAGAGCTGCAGAACGCTTCGA
sm5_s00006_3928877_26860	C01	22773297	5	T	A	GATGCTTCTGTGGCACGGCACTGCATCAAAGTGTGT
sm5_s00006_3927815_26859	C01	22774359	9	A	G	CAGGGTCAGGCTGCACTACACTGCAGTGGCAGAGAG
sm5_s00006_3901515_26846	C01	22800659	20	C	A	ACCTCCTCCAGCGCATCCTTCTGCCACTGTGCCATG
sm5_s00006_3897683_26844	C01	22804491	2	C	T	AACGCAAAAGCAGCACTTGTCTGCTTTATTATCACC
sm5_s00006_3897498_26840	C01	22804676	19	G	A	TAGGACCATCTGGCACTGTGATGCTGAACAGATCAG
sm5_s00006_3879045_26831	C01	22823129	26	A	C	GGGGGATGTTGTGCAGGACAGTGCAGAGGTAAACTT
sm5_s00006_3708946_26779	C01	22993228	9	A	G	TGACACCAAAAAGCAGCAGACTGCTCGGAATAACGA
sm5_s00006_3703265_26778	C01	22998909	29	T	A	TGTTGGCCCTCGGCAGCAGTATGCACTCTTCTGAGT
sm5_s00006_3698219_26774	C01	23003955	35	A	G	ATGCATCTTGTGGCACTGCACTGCAAAGGCCTTTCG
sm5_s00006_3624314_26749	C01	23077860	10	T	C	ACTGTACAGTCGGCATGTTTGTGCTCAGCCTGGTCG
sm5_s00006_3601559_26746	C01	23100615	22	T	A	ACAAATTGCGCTGTATGTCCTCTCTGGGCCTCCGTC
sm5_s00006_3525593_26720	C01	23176581	15	A	C	AAACAGCGATTTGCAATAATCTGCACTATCAGTGGA
sm5_s00006_3384003_26683	C01	23318171	24	T	C	GGCTGGGAGGAAGCACTGGTTTGCTTCAGTTCCATT
sm5_s00006_3382646_26682	C01	23319528	1	T	G	GTTTGGTCCTGTGCAGTCACCTGCGTCAATAAAACT
sm5_s00006_3378934_26681	C01	23323240	35	T	G	GTCTGAACTCTTGCACTCACATGCAGTTGAGCCCCG
sm5_s00006_3319913_26668	C01	23382261	15	A	C	GACTTTCCTGCAGCACACAACTGCTGCTGCCATAAC
sm5_s00006_3262445_26649	C01	23439729	15	G	A	GCAGCTCCCGCAGCAGGCAGGTGCGCTCGGACGGGT
sm5_s00006_3223372_26636	C01	23478802	35	T	G	TTAACTGGAGCTGCATTCCTCTGCTGATTTCACATT
sm5_s00006_3216282_26635	C01	23485892	11	G	A	ACCAACACCCCGGCACCAGAGTGCTGGTCTGCTGTG
sm5_s00006_3164000_26611	C01	23538174	32	G	C	CCTTTCGCATAGGCAACTACTTGCATGCAGACGCAT
sm5_s00006_18232_26138	C01	23565924	29	A	G	TTTTGCGAATGCGCACATATGTGCCCTTAAGATGTT
sm5_s00006_26691_26448	C01	23574383	11	C	T	ACGCACACGCACGCACACGCATGCACGCACGCACAC
sm5_s00006_28953_26532	C01	23576645	7	A	T	GGTTTTCATCTTGCAACATGCTGCCCCAGTATATTT
sm5_s00006_44743_27072	C01	23592435	11	G	A	GACTGCTGGCAGGCAAACTGCTGCCTTGTCGTTAGA
sm5_s00006_48310_27203	C01	23596002	15	C	G	AGAGACACACATGCACACACATGCACTGCATCAACT
sm5_s00006_53880_27410	C01	23601572	28	T	A	ACTCTCGATGTGGCAGTGTTCTGCTGCTTTCAGACA
sm5_s00006_74290_28210	C01	23621982	20	G	T	ATTCTGTCTCATGCACACTCTTGCGCAGAGGGTCAT
sm5_s00006_74434_28217	C01	23622126	7	C	T	GCAAGTACACATGCATGTGCATGCACACATGCATGT
sm5_s00006_144678_25928	C01	23692370	34	G	T	AGCTTCATTATTGCATAAGCCTGCGAGCTGCTGCTA
sm5_s00006_151487_25983	C01	23699179	28	G	A	AAAATGTAATTGGCAGAAACGTGCAGAGGGTTGGTT
sm5_s00006_151547_25986	C01	23699239	22	T	A	TTTTGATGTGATTGACAACAAGTCATAGGATTTATC
sm5_s00006_181424_26131	C01	23729116	32	A	C	AACTCTCTCCTGGCAGCGATCTGCAAATGCCCCAAA
sm5_s00006_222711_26295	C01	23770403	35	C	T	GTCATGTTTGAAGCAAAGCACTGCTGACAAGTGAAC
sm5_s00006_263418_26433	C01	23811110	0	T	C	TCGTCACCAAGAGCAATCATATGCAGCGACATAAAA
sm5_s00006_284696_26514	C01	23832388	1	C	T	CCGTCTGCGTGTGCACATCTGTGCTAACAGAGGGGG
sm5_s00006_290235_26537	C01	23837927	9	C	G	AATGTGCCACCTGCAAAGGAATGCAATTCTGACTGG
sm5_s00006_333460_26670	C01	23881152	0	A	C	AAGTGGAGAACAGCACACGTATGCAAACACGGCGGC
sm5_s00006_339481_26689	C01	23887173	2	A	G	CTAGTTTCTGGTGCAGTTGTATGCGCATGGTATCTG
sm5_s00006_344468_26705	C01	23892160	4	C	T	AAATCAGACTATGCAGTTCAGTGCCACTGTTAACAA
sm5_s00006_357002_26728	C01	23904694	35	G	A	GAAACTCTCCATGCAGTACATTGCTAGGGATTGTAG
sm5_s00006_364200_26756	C01	23911892	17	G	C	CGGTCCTCGCATGCAACGGGCTGCAGCAGGTTGTGT
sm5_s00006_384826_26823	C01	23932518	32	G	A	CCGAAGCCAGATGCAGCGTGTTGCTATAGAAGAAAA
sm5_s00006_384862_26824	C01	23932554	24	C	T	TTCTCTTTGAATGCAACCCCGTGCCATGGATGCCCA
sm5_s00006_393205_26861	C01	23940897	26	G	C	CATCAAGCCTCTGCACTGGCCTGCCTCTGTGTGTGT
sm5_s00006_394140_26863	C01	23941832	17	T	C	AGTGACTCTGCAGCACTTTGTTGCTGGGAAAAAAAA
sm5_s00006_419200_26966	C01	23966892	8	C	A	ACATAACACAATGCATAAGCATGCCATGTTGCCATT
sm5_s00006_429419_26993	C01	23977111	24	G	A	GTGTGTGCGTGTGCATGTGTGTGCGTGCGTCAACAA
sm5_s00006_468676_27160	C01	24016368	17	C	T	AATATCTCCCCTGCAGCCATTTGCAGGTTCCTACAG
sm5_s00006_481836_27197	C01	24029528	16	T	A	CGCTTTCACAGTGCATTTCCCTGCCGAGAGGATTCA
sm5_s00006_501170_27286	C01	24048862	0	C	A	CATTTACACCCGGCACCAGAATGCACCTGTGGTTAT
sm5_s00006_521585_27367	C01	24069277	30	A	G	GCAGGCATGCAGGCAGGCGGATGCACACACGCACAC
sm5_s00006_544732_27439	C01	24092424	2	T	A	ACACATCATTGTGCAGATTCTTGCCAGCTCATGGCT
sm5_s00006_602942_27656	C01	24150634	9	T	C	TTGAGGGTGTAAGCACAACTGTGCTCGCGAGCTGCT
sm5_s00006_603059_27660	C01	24150751	14	T	G	ACCTGAGGTGTTTTTTGAGGTAATCCCGGGTTTTGG
sm5_s00006_612960_27696	C01	24160652	4	C	T	TGTTCATACCTGGCAACAACATGCATCTTTTGGTAC
sm5_s00006_634036_27767	C01	24181728	7	C	A	ACACACACACACGCACACGCATGCACACGCACACAC
sm5_s00006_644250_27805	C01	24191942	32	C	G	TATACGGCATGTGCATGGGACTGCGTGTGCTCGCTC
sm5_s00006_648205_27825	C01	24195897	7	T	C	GTATCCATTGGTGCATGTCATTGCACTGATATGAGC
sm5_s00006_665985_27899	C01	24213677	8	A	G	GTGCGTGTGTGTGCATGTGTGTGCGCGCGTGTGCGT
sm5_s00006_676079_27935	C01	24223771	35	G	C	AACCGCATTTGTGCATATCTATGCATGGCTGGTCAG
sm5_s00006_700456_28019	C01	24248148	7	G	A	ACAGGGGGTACAGCAAACACATGCAGATGCATTGTT
sm5_s00006_721333_28106	C01	24269025	11	T	C	ATGCCAGCTAGTGCACAAATATGCACGCACGCACAC
sm5_s00006_782987_28356	C01	24330679	32	G	A	TTTTCTGTGTGTGCATGTTCGTGCGTGTGCGCGCCC
sm5_s00006_794375_28388	C01	24342067	18	C	T	AGCTGTGAGACCGCAGGTCTGTGCTAGTGATCAGCA
sm5_s00006_809417_28436	C01	24357109	13	C	G	ACAGTAATGCTTGCATTATTGTGCAGCCAGGCTTAA
sm5_s00006_872913_28676	C01	24420605	5	T	A	TTTTTACAAAAAGCACACCCCTGCCCTTCACTGGTT
sm5_s00006_872971_28677	C01	24420663	15	A	C	CCCAGGCTTGCTGCAATTACCTGCAAGAGTTAATGT
sm5_s00006_881911_28707	C01	24429603	3	C	T	GTGCGCGCACGCGCACGCACGTGCTTGTTCACTTAT
sm5_s00006_920583_28825	C01	24468275	32	G	A	AATAATAGCCACGCAAGTAATTGCCTTTCTTCGGGC
sm5_s00006_945912_28919	C01	24493604	7	G	A	TCATGACGAATTGCACAGAAGTGCTGCAAGAACGAG
sm5_s00006_955453_28960	C01	24503145	35	G	T	AGATACACCTGAGCAGATGTTTGCGCTTGACTGATG
sm5_s00006_965110_28998	C01	24512802	16	G	A	CCGTCCACATTTGCATGCATCTGCACAGTCGTGTGT
sm5_s00006_975146_29028	C01	24522838	25	T	C	TCACACAGGTACGCAGGCATATGCATTCACACACAC
sm5_s00006_976898_29048	C01	24524590	13	G	C	GTCTACACACACCGTCGCTTTTTACGCGAATAGCTG
sm5_s00006_976926_29049	C01	24524618	18	C	T	ACGCGAATAGCTGACGATCGGCCGCACGGGAATTCC
sm5_s00006_976943_29050	C01	24524635	1	C	T	CCGGATTGCGCCGCACGTGCGTGCACAAAGCAACGG
sm5_s00006_1043600_25485	C01	24591292	29	C	T	TACAGGCGCGCATGAACTGTGATCTGAGGCGCAAAC
sm5_s00006_1048623_25505	C01	24596315	6	C	T	GAGCGCCGCCGCGCAGCAACATGCGATACACCCTGG
sm5_s00006_1058742_25541	C01	24606434	21	A	C	CACGCTGACGCTGTGAATGACACTGAGGTTTCAAAC
sm5_s00006_1058891_25544	C01	24606583	31	T	A	CTATTGGCAAAGGCACAGACGTGCCAGAAGATAAAG
sm5_s00006_1079231_25635	C01	24626923	27	G	A	TTGGCGCCCATCGCATCTTCATGCAGCGTGGTGTAC
sm5_s00006_1079273_25636	C01	24626965	35	T	C	ACGGCAGTGAAGGCGGACGAGTGAGTAGATCAGTTT
sm5_s00006_1079333_25638	C01	24627025	8	C	T	TGGTCTCACCTGGCAAGGCATTGCAATTTAAACGCT
sm5_s00006_1080460_25642	C01	24628152	24	A	T	TGTGGAGCACCGGCATTATGGTGCAATAGCGGAATG
sm5_s00006_1080751_25648	C01	24628443	6	T	A	GTCATGAGGGCTGCAGGCGCATGCTGAACGCTGCCT
sm5_s00006_1080799_25649	C01	24628491	20	T	C	CTGAGATCACAGCCCGACTGTGGTGTCGTGTCTGTC
sm5_s00006_1084046_25658	C01	24631738	10	T	A	AACAAAAATGTCGCAACCAAATGCGAGCCAATTTCT
sm5_s00006_1096161_25719	C01	24643853	33	C	A	AACATTACACCTGCAGTTAAATGCGGAGAGACGCAC
sm5_s00006_1105002_25747	C01	24652694	34	C	T	TATCTGGGTAATGCACATGCATGCACCTTTACACCT
sm5_s00006_1126608_25793	C01	24674300	20	G	A	TTTAATTGAAATGCAGACATATGCGCGCGTGTGCGT
sm5_s00006_1163247_25807	C01	24710939	18	T	G	TCTTGTCCTACAGCAAACTGTTGCTGCCAAAATGTG
sm5_s00006_1205612_25821	C01	24753304	6	C	A	ATGTCCAAAGGGGCAAAGTGGTGCAACGATGGTCAA
sm5_s00006_1210882_25826	C01	24758574	3	G	C	CTCGTCTGTTATGCAGACGCCTGCATCGCCATTGTA
sm5_s00006_1211586_25827	C01	24759278	16	G	A	GGGACACAACAAGCACGAAAATGCCACCATGGGCTC
sm5_s00006_1223546_25834	C01	24771238	6	C	A	GCCGTGCCGTACGCATCTCGGTGCCTAGTATGTGTG
sm5_s00006_1225848_25835	C01	24773540	2	T	A	ACTCACACACTCGCACACACATGCACAGAGGTATAA
sm5_s00006_1248139_25841	C01	24795831	17	C	T	TAGTGACAAGGTGCATGCGTGTGCTCACATTTGCGT
sm5_s00006_1250051_25846	C01	24797743	16	A	T	CCTTTATCTCTAGCACAGCACTGCCTCAACTACTCC
sm5_s00006_1261765_25849	C01	24809457	29	C	T	TTTTGCCTCCCGGCACCTCTATGCTCAAACGTGCCA
sm5_s00006_1266437_25851	C01	24814129	7	C	T	CTCTGGACGAGCGCAGCACGCTGCTGGAGATGTCTG
sm5_s00006_1295616_25864	C01	24843308	32	A	T	CACAACTTGTGTGCATCCTAATGCCTTTGAAAATGT
sm5_s00006_1296874_25865	C01	24844566	27	C	T	AAAGCACAGAGCGCATGTGGTTGCGTTCTTTTTAAA
sm5_s00006_1321662_25871	C01	24869354	0	T	C	CGACCATTTTGTGCATTTGTTTGCATTGGGCTTTTG
sm5_s00006_1331998_25875	C01	24879690	8	G	A	GGTGGCGGGAGTGCATGTGGCTGCCTCAGTTGCACG
sm5_s00006_1375474_25898	C01	24923166	32	G	A	TGTCCACCGACGGCAACGACGTGCCAGTGTCTGTGG
sm5_s00006_1397951_25903	C01	24945643	0	G	A	GATCTCAAACGCGCACAGCACTGCGCTGCCGCAAGG
sm5_s00006_1402600_25906	C01	24950292	11	T	C	ACACACACACATGCAACTTTGTGCCATACCATCCAT
sm5_s00006_1435884_25920	C01	24983576	1	T	C	GTGTGTGCGCGCGCAAGTGTGTGCACAGACTGCAGG
sm5_s00006_1438470_25922	C01	24986162	1	A	G	GAATGGGGGGGGGCAAGGCTGTGCCAGGAATCCCCG
sm5_s00006_1460392_25940	C01	25008084	18	G	A	ACTGTAATAAAGGCAAACGGCTGCACCGACGGATTA
sm5_s00006_1460872_25943	C01	25008564	22	C	G	CGTTTGTGCTGATTCTTATGTACAGTACGGCTTCGC
sm5_s00006_1462968_25945	C01	25010660	8	G	A	TGTCTCCTATTTGCAGCAAGTTGCCCTGGCTAAAGA
sm5_s00006_1478201_25959	C01	25025893	13	C	G	GAGCGACGGCCGGCATGAGACTGCTGCAGTAAGACA
sm5_s00006_1490802_25963	C01	25038494	1	C	G	TCGTCCGTCTCCGCATGTACCTGCATTGTGAACGAG
sm5_s00006_1499495_25974	C01	25047187	7	C	T	GCTCAATCTGCATTGGTCAGATGGGAGAATGAGGGC
sm5_s00006_1499576_25975	C01	25047268	25	A	G	TGTGTCTATATGAGAACGTGTGTGCATACGTGTGGT
sm5_s00006_1586686_26018	C01	25134378	25	C	G	CGGAAAGAGACGAGGGGTCGGCAGACAAGGCAAGTC
sm5_s00006_1595489_26033	C01	25143181	2	T	A	TGTACCTCCACTGCAATTAGCTGCAGGACCTACATC
sm5_s00006_1637002_26046	C01	25184694	34	G	A	GCAACACATCCTGCAAACTTCTGCAACAGTGTTGGC
sm5_s00006_1653799_26057	C01	25201491	20	G	A	GTGTGCGTGTGTGCATGTGTGTGCGCGCGTGTGTGT
sm5_s00006_1678036_26070	C01	25225728	21	A	C	ACTGTCAGTGTGCCCATAAAAACTGTTCACCAATGC
sm5_s00006_1678070_26071	C01	25225762	14	T	G	GTCCCTATGCTGTTTCTGCTGAATTCTTTAACTTTT
sm5_s00006_1713092_26089	C01	25260784	5	G	A	CTGAAAGTCGGCACCGGGACAGGGACGACAGGGAGG
sm5_s00006_1713162_26090	C01	25260854	5	G	A	GGAGCGGAGGATGAAGGACTTTTTGTTCGATGTACC
sm5_s00006_1713222_26091	C01	25260914	31	T	G	CCTTTGGTACCGGCAGCTATGTGCTGACTGCGGGGG
sm5_s00006_1720389_26094	C01	25268081	6	C	T	GATTATCGGAACGCAACGCATTGCCATGGGCAGTAT
sm5_s00006_1730932_26097	C01	25278624	29	G	T	GGAGGTCGGCCGGCAGCGGACTGCACCAGGAGGTCA
sm5_s00006_1734505_26098	C01	25282197	0	A	T	ATGTTCAGTAACGCAGAAAAGTGCAAGACTACATCC
sm5_s00006_1740473_26102	C01	25288165	1	C	G	ACGAAGTAGAACCGTAGCCATTTCATGACCATGTTA
sm5_s00006_1746151_26108	C01	25293843	6	A	T	CACGCAATAAGTGCAAAATTATGCCGTCGGCACATG
sm5_s00006_1748520_26109	C01	25296212	5	G	A	GAGGGGCCGGGGGCACATTTGTGCGCAGCGCTTACC
sm5_s00006_1780117_26123	C01	25327809	16	A	G	AGGGGTGAAATTGCACAGCCATGCAAGGACATTTCA
sm5_s00006_1817714_26135	C01	25365406	2	G	T	TTGCTTGAAACGCTTACCAAAGTCCCCGGGGACAAA
sm5_s00006_1831604_26144	C01	25379296	17	G	A	GGGACAGACCTTGCATCGACGTGCCTGTGTAGGTGC
sm5_s00006_1862627_26151	C01	25410319	17	C	T	GCATAAAAAGAGGCAACCGAATGCTGGGCAATGTGT
sm5_s00006_1893203_26167	C01	25440895	1	C	T	GCGTGTGTGTGCGCATGTGTGTGCGTGTGTGTGTGT
sm5_s00006_1919024_26171	C01	25466716	29	G	A	CACAAAGAACAAGCACTATCCTGCAAGTCGGAAGAT
sm5_s00006_1926681_26174	C01	25474373	17	G	A	GCAGGTCACTGGGCAGAGTTTTGCAGAATGTGAATG
sm5_s00006_1948795_26179	C01	25496487	16	C	T	CCGAGTGGCGGCGCATCGCTCTGCGGGCGGCCGGGG
sm5_s00006_1957788_26185	C01	25505480	32	A	G	ACATACAGACGTGCAGACATATGCAGACAAACAGGG
sm5_s00006_1987776_26201	C01	25535468	0	A	G	ACACACACACACGCACCTCGCTGCATACTGAATAGT
sm5_s00006_1993086_26207	C01	25540778	28	T	G	GTGCGTGTGTGTGCACGTGCGTGCATGTGTGTGTCT
sm5_s00006_2031895_26215	C01	25579587	16	A	G	GTGCTCCAATGTGCAGATGGCTGCTGGTGAGCAAAG
sm5_s00006_2037969_26219	C01	25585661	34	C	G	CAACCAAATGTCGCACAACCCTGCGCAACAAGTGCA
sm5_s00006_2042178_26224	C01	25589870	10	C	T	GGAGAGAGAGTAGCAAACTACTGCAACAATTCAAGC
sm5_s00006_2049173_26231	C01	25596865	13	A	T	AGTAGTTAACCCTAACCCACACAGCTGCTATGTGAC
sm5_s00006_2113478_26255	C01	25661170	0	G	T	GGTGACAGCTGTGCAGTGAGGTGCGACCACCTGACA
sm5_s00006_2181479_26278	C01	25729171	11	C	T	CCCCCAGACGCCGCAGCTCTTTGCATTTCAAAATAA
sm5_s00006_2223454_26293	C01	25771146	31	C	T	TTCGGTCGGACCGCAGTTAGATGCATCAAACCGGGG
sm5_s00006_2239637_26303	C01	25787329	3	T	A	TCAAGTCGCCACGCATGAACATGCCGTATAATGAAA
sm5_s00006_2246553_26304	C01	25794245	27	A	G	TCCATTCCAGGAGCATGTGGTTGCGGGACGCCGAAC
sm5_s00006_2294263_26333	C01	25841955	32	G	A	CTACTCCAGTATGCAGATACATGCAGGAGGCAGATA
sm5_s00006_2296853_26335	C01	25844545	17	C	G	TTTCCATTTGTAGCAGACTGCTGCATGAGCCACCAA
sm5_s00006_2339298_26343	C01	25886990	0	C	G	CCCCCCCCCCATGCATTCACCTGCACACCCTTCACA
sm5_s00006_2360214_26346	C01	25907906	34	C	A	CTGCTGTAATTGGCAACTCCCTGCTGTGCACATGAA
sm5_s00006_2388943_26351	C01	25936635	4	T	C	GACTTGCCAGCAGCAGTAGTCTGCCACATAAGCTGC
sm5_s00006_2404372_26355	C01	25952064	27	C	T	TGCAGAGTCCGTGCATGAAAGTGCTGTTCAAGCATT
sm5_s00006_2483827_26375	C01	26031519	8	C	T	GAGCAGTCCACCGCACAGACATGCACAATGACACGC
sm5_s00006_2486945_26376	C01	26034637	17	T	C	GGCATAAGCGTTGCACTTAATTGCCACTGACTGTCC
sm5_s00006_2490751_26379	C01	26038443	25	G	A	ACAACAGGACTAGCAGTATCCTGCAGAGTCCAGATG
sm5_s00006_2498054_26382	C01	26045746	1	G	T	TGTTTCGCATCTGCATTGTATTGCACTGGAGTCAAA
sm5_s00006_2547081_26389	C01	26094773	18	A	G	GGAGAGAGGAAAGCAGACAAGTGCCAATCTTTTAAC
sm5_s00006_2559435_26390	C01	26107127	18	C	A	TTACGGTGTGCTGCATGACAGTGCAGAAACATACTC
sm5_s00006_2575175_26401	C01	26122867	2	C	T	ACCGGTCAATCTGCAGATGTCTGCATTTGGCTATAT
sm5_s00006_2579644_26403	C01	26127336	23	C	G	GCTCTTGAAGGAGCAATGCTCTGCAATCTTCTGAAT
sm5_s00006_2609258_26422	C01	26156950	5	A	C	TGAACATAGGTTGCAGTTAAGTGCAGCCTTGTTTTC
sm5_s00006_2612490_26423	C01	26160182	1	G	T	AGGGAACCAGGAGCATGCACATGCATATGCAGTATG
sm5_s00006_2651158_26442	C01	26198850	5	C	T	AATTCCGCTCCAGCAGAGCGCTGCTCTGCTGTCAAT
sm5_s00006_2686712_26460	C01	26234404	2	G	A	ACGCATACACACGCATACACATGCAGATATCCTTGT
sm5_s00006_2695927_26464	C01	26243619	3	G	A	CGGGGCAGAGAGGCATACAGCTGCTGGTGGCAGGTG
sm5_s00006_2709044_26467	C01	26256736	9	T	C	AAACACATGTACGCACACACATGCACGCACACACAC
sm5_s00006_2743095_26475	C01	26290787	18	T	A	GTTGTTTGTCATGCAAAGTCATGCGTATGTGCTTTT
sm5_s00006_2764104_26482	C01	26311796	5	T	G	TTGACTTGTCCTGCAAATTTCTGCACTTCATCTGTG
sm5_s00006_2795096_26493	C01	26342788	24	G	A	TGTACTTTGTCAGCAGTATTTTGCGTGTTTTGCTTT
sm5_s00006_2802327_26494	C01	26350019	4	T	A	GTCATATTTGTTGCAGTCCAATGCTGGACTCTTTGG
sm5_s00006_2869488_26525	C01	26417180	10	C	A	GCAGCAAACTCAGCACTGAAATGCCAGATGGGGCAA
sm5_s00006_2892529_26531	C01	26440221	30	C	T	CACTGAATGTATGCACTTCTCTGCCATCGCCTAGCA
sm5_s00006_2898744_26536	C01	26446436	4	G	T	TGCGTTTTTTTTGCAAATTGATGCAATTTCGCAGAT
sm5_s00006_2903387_26538	C01	26451079	17	C	A	TAAAGCCCTCGTGCAATCAGCTGCGTGCCTCAAAGG
sm5_s00006_2926582_26540	C01	26474274	7	C	T	TTTGCCCCGCGAGCATTGTATTGCAAGCAGGAGGCA
sm5_s00006_2945876_26549	C01	26493568	12	G	T	TGTGTCTCACATTCTGTCAGCAACGCGTTGACGGTC
sm5_s00006_2953494_26561	C01	26501186	19	A	G	TAGAATGCAATTGCACGTCATTGCCTCTGCCGAGAG
sm5_s00006_2970282_26565	C01	26517974	0	G	T	TTAAGGAGCAGTGCAGTGTGGTGCAAGTGGGTGGTG
sm5_s00006_2985747_26568	C01	26533439	28	C	T	TTAAATGAATCTGCATGCACTTGCCAATCTTTCAGG
sm5_s00006_2991679_26569	C01	26539371	0	G	A	GGCTGCTAAGTTGCATGCGTCTGCCAAGAAAAGCTT
sm5_s00006_2992815_26570	C01	26540507	1	A	G	CGACCAAACTGCGCATAAGGATGCAATGTCTCTGTA
sm5_s00006_3007555_26574	C01	26555247	8	G	A	CATGTTAAACGTGCACAAGAATGCGCAAATAAGAAT
sm5_s00006_3018486_26576	C01	26566178	6	G	A	ACACACGCGGACGCACGCACGTGCGCACACACGTAC
sm5_s00006_3054473_26580	C01	26602165	4	A	G	CAGCAAGCCCCGGCACACCGGTGCACTCCTACACAA
sm5_s00006_3055955_26581	C01	26603647	11	T	C	AAATATTGACATGCATGTGGATGCACTCCGTCTTGC
sm5_s00006_3067381_26582	C01	26615073	1	G	T	CGGTACATCTGAGCAGCGTGTTGCTCCAGGCTTGTT
sm5_s00006_3092882_26592	C01	26640574	24	A	G	CATGACACACCAGCAGCCAGCTGCATTGTGTGTGTG
sm5_s00006_3129190_26603	C01	26676882	13	C	G	TAGAGAGTTGAGGCAAAACTTTGCGCAATACAAACC
sm5_s00006_3132315_26606	C01	26680007	33	C	T	GTTAGTTACACAGCACTGTCTTGCACGCAGCCCCGT
sm5_s14705_175_166325	C01	26702550	29	A	G	CCTCTACAGGAAGCAGAGTGCTGCTTATCAGTGTGA
sm5_s02803_541_165684	C01	26703236	17	A	G	CTGAGGGATTGGGCAATGCAATGCAGTTGCCCAGTG
sm5_s00895_1906_165240	C01	26705614	9	A	G	TGTGGTGTTACAGCAGATTTTTGCCGTAAACCATCA
sm5_s00117_762261_142996	C01	26825222	2	C	G	CCCACAGAAGTTGCAAATCTCTGCGTCTCCACTGAC
sm5_s00117_739049_142990	C01	26848434	18	T	C	GAACCTTTGTCTGCAGTTCGCTGCTGTTCAGGCGGC
sm5_s00117_735833_142988	C01	26851650	20	G	C	CTTTAAAACTGTGCAGTGCGGTGCCACAGGCGGGCC
sm5_s00117_704928_142976	C01	26882555	35	G	A	TCCCCTCCATTAGCAAAAGGGTGCTGGTGTCAAACG
sm5_s00117_702308_142971	C01	26885175	15	G	A	TCAATCTTCTCCGCAAAGCACTGCCACGCCAAATCG
sm5_s00117_697293_142968	C01	26890190	25	C	T	GGGTAGTGGAGGGCACAACAATGCCCTACTTACACC
sm5_s00117_661635_142965	C01	26925848	2	G	A	GCGTTGGACACGGCACACGCATGCACCAGGCAGCCC
sm5_s00117_658733_142964	C01	26928750	30	C	T	GGAGACGCCAATGCATGCCTGTGCACCTTCCGTCGC
sm5_s00117_651001_142960	C01	26936482	13	A	T	AAACATGTAATTAACATGACAATGGGGCATATGGAG
sm5_s00117_620818_142945	C01	26966665	6	T	A	TGTGAATAAAATGCAGTGCCGTGCATTGGGAGATAA
sm5_s00117_617063_142940	C01	26970420	25	C	G	TGTTTGCCCTTGGCAGAGGCATGCGCTTCATTTAGT
sm5_s00117_580455_142926	C01	27007028	0	T	C	TGCGAGTGTCACGCACCAGACTGCCGGATAATTGGC
sm5_s00117_580443_142923	C01	27007040	22	C	G	CTGGCGCGCTCTCCGCAGACCCCTGCTCCTCGTCTG
sm5_s00117_568098_142917	C01	27019385	6	T	G	ATTGAGGCGGAAGCAACTCAGTGCATGGACGGATTT
sm5_s00117_566632_142916	C01	27020851	15	T	C	TGCCCAAGGACGGCATCAAGCTGCTCCTCTGGTCCA
sm5_s00117_544324_142910	C01	27043159	26	G	A	TTAAGAGCGACAGCACATTTATGCCCGTAGGTGCCA
sm5_s00117_484381_142893	C01	27103102	24	G	A	CACCCTGTTGCGGCAAAGCCCTGCGTCTCCATCAAA
sm5_s00117_479147_142892	C01	27108336	26	T	A	GGTGTCACATTAGCACACCTCTGCTGTACCAGCCCC
sm5_s00117_463255_142886	C01	27124228	32	A	G	TTGCTTTGAGCAGCATGTCTTTGCATCGTTTCATTT
sm5_s00117_460372_142885	C01	27127111	0	T	C	CTCCGCCTGGCTGCAACCATCTGCAAAATCTCCCAA
sm5_s00117_418938_142875	C01	27168545	34	G	A	ATATTAGGCTTTGCACAGTCATGCAATCCACTATGA
sm5_s00117_402959_142871	C01	27184524	17	C	T	CTTCCTGAAAAAGCAAACTTTTGCACGATGATCTGC
sm5_s00117_393282_142869	C01	27194201	0	T	G	TAAATAAACAGCGCATGCTCATGCAGAAATGTCTGT
sm5_s00117_364225_142860	C01	27223258	8	G	T	TCATGCATGGTGGCAACAGCGTGCGTGTGCGTGTGC
sm5_s00117_358164_142859	C01	27229319	33	A	G	AACCCCGGGTCGGCAGGACGTTGCGCCACGGCGAGG
sm5_s00117_346571_142857	C01	27240912	3	C	G	CCGGCACGCGATGCAAATAAATGCTGCTAAAGTGTA
sm5_s00117_267253_142827	C01	27320230	24	G	A	ATAAACCTCGCCGCACATTTATGCGGAGGGGGGTCA
sm5_s00117_258103_142826	C01	27329380	29	A	G	CTGCACAATCTCGCAAGCGCATGCGTCACATCTGCT
sm5_s00117_257181_142825	C01	27330302	2	T	A	GTTAGCTCTGTAGCAGCTGGCTGCTGAGTCAACAGT
sm5_s00117_257174_142824	C01	27330309	29	C	T	GGAGGCACATATCGTCTGGCAGGCAGTCCTCTCGGT
sm5_s00117_252416_142817	C01	27335067	17	T	C	ATAACACGAGCTGCATTTGGATGCTGAGCAGGCCAG
sm5_s00117_250689_142813	C01	27336794	3	A	C	GGTATTTTAGGTGCAACTGTCTGCCAGTCGCCGTCT
sm5_s00117_225638_142803	C01	27361845	23	G	A	CTCTCCCCGAAATCCAACCACAAGCCAGCGCAGCGG
sm5_s00117_215959_142791	C01	27371524	30	G	C	CTCCGCAGACGAGCAGCGTTTTGCAGGAGTGCTGGA
sm5_s00117_215577_142785	C01	27371906	30	C	A	TGACATCCCCCGGATACCGACCCAAAAACAAATGCC
sm5_s00117_163992_142754	C01	27423491	20	C	G	TATTCGACTGTAGCATGTCGCTGCACCTTCACGTCG
sm5_s00117_130309_142742	C01	27457174	1	G	T	GGTTTTTCCCCCGCAGTTCTTTGCAGATGTCAAAGA
sm5_s00117_109606_142739	C01	27477877	7	G	A	ACAGGTCGTTTTGCAAAACCCTGCACTCTGGAAGAA
sm5_s00117_97468_143042	C01	27490015	31	A	G	AGCCAAGAATCTGCAATTATTTGCAGCGGCAAAGGG
sm5_s00117_21488_142781	C01	27565995	33	T	C	GAGGTATGCACTGCAGGAGTGTGCGTGTGTGTGTGT
sm5_s00117_20621_142776	C01	27566862	31	C	T	GTGTCGTGCGCCGCACGGCGCTGCCCAGGGGCGGGA
sm5_s00697_4377_165131	C01	27591960	2	C	G	TCCAATTCCACCGCACAGGTTTGCGTTAAAAAAGCA
sm5_s00065_1788155_120385	C01	27614435	8	G	A	GCGACAGCGTGCGCACGAGCGTGCCTCTGCTTTTAA
sm5_s00065_1772588_120373	C01	27630002	8	T	C	TTGGGAAACCCCGCATTTCAGTGCATTGACCACGTC
sm5_s00065_1753783_120366	C01	27648807	19	C	T	CACACGACGGGTGCAGCTCCGTGCACCCCACCCCGG
sm5_s00065_1681467_120325	C01	27721123	6	C	A	TTGCTCACACTAGCACTCACCTGCCCACCTTTTTCT
sm5_s00065_1667605_120320	C01	27734985	16	C	G	GTGACAGAGAACGCACGGCGGTGCACCCCGCTGTCA
sm5_s00065_1652986_120310	C01	27749604	20	G	T	GCTTTGGCTCCGGCAAAAGGTTGCAACTGCTCTCAA
sm5_s00065_1637646_120303	C01	27764944	2	A	G	ACATTGCAAGATGCACGTCGGTGCTTTGCCTTCAGC
sm5_s00065_1630960_120291	C01	27771630	33	C	T	AACACAGCCCAAGCATCAAACTGCCTCTGCCGGTTT
sm5_s00065_1628651_120290	C01	27773939	32	C	A	TTAGACTCCGTGGCATATTTTTGCAAAGATGGCATG
sm5_s00065_1618529_120281	C01	27784061	9	G	A	TTACGTCAGGTCGCAGGATTGTGCCGACCAATGCGG
sm5_s00065_1615666_120280	C01	27786924	2	T	G	TTTGTTTTTTTTGCACCTGCGTGCAGCGGCTCAATG
sm5_s00065_1572841_120267	C01	27829749	3	C	T	AGCTGTGTGTTAGCATTTCTCTGCTCCCTGGTTTAT
sm5_s00065_1439310_120226	C01	27963280	5	G	C	GGTGAGTGCTTGGCAGGAGGATGCACAAACACTCGC
sm5_s00065_1436432_120224	C01	27966158	15	T	A	CAGTTCTCCCCTGCATACAACTGCTACCAAACTGTA
sm5_s00065_1417046_120216	C01	27985544	34	A	G	GTTTTCTTTGATGCAAGTGAGTGCATGGGAGGGGAG
sm5_s00065_1375223_120204	C01	28027367	20	G	A	GCCCATTGATATGCAAATGCGTGCAGAAAGGCATAT
sm5_s00065_1372723_120201	C01	28029867	10	G	A	TGGGATGCGAGAGCAGGTGGCTGCAATTACACAGGT
sm5_s00065_1359813_120193	C01	28042777	7	C	A	CACACGCCAGAGGCAAAGGAATGCAAACAAGACAAA
sm5_s00065_1339737_120185	C01	28062853	4	A	T	TAGGATACAGCAGCAGGGCGGTGCACGTACCAACGG
sm5_s00065_1309140_120171	C01	28093450	25	G	A	CTGACCAGCAATGCAGCATAATGCCGGACTGTATGT
sm5_s00065_1307813_120170	C01	28094777	7	T	A	ATTCATGATGCCGCAAGTTGTTGCCAGGCTGATGCT
sm5_s00065_1286290_120163	C01	28116300	9	G	C	GAATTCACTGGGGCACCTCCCTGCCTCCTCCACCTT
sm5_s00065_1241352_120152	C01	28161238	6	C	T	AACCCGCGGTCGGCACGTCAGTGCATCACTCTCAAA
sm5_s00065_1225368_120147	C01	28177222	28	G	A	ACTGCACATGCTGCAATGAACTGCGAGGACTTGAAC
sm5_s00065_1209870_120143	C01	28192720	19	G	A	GCGTTCAGGGGAGCAACACGTTGCCAAGAGCAAAGG
sm5_s00065_1184010_120134	C01	28218580	9	A	G	ACATATTGGGCTGCACAGGAATGCACTTCCTGATTT
sm5_s00065_1158533_120131	C01	28244057	0	T	G	GTTAGATGACTTGCAGCCATCTGCGACCAGGTTTTC
sm5_s00065_1137009_120125	C01	28265581	15	T	C	GTGCGGTGCGGGGCATCTCGCTGCCGGAGGGGTCAC
sm5_s00065_1032081_120100	C01	28370509	33	C	T	GAGGAAGTGAAGGCAACCTGCTGCTGCTGCTGCCTT
sm5_s00065_1013893_120094	C01	28388697	3	G	A	GCCAACCGTCCGGCAGAATGATGCTCGACGGCCGCT
sm5_s00065_1010124_120091	C01	28392466	11	T	C	CTTGATTGAAGCGCAAGTCAATGCGACTTGAGATGA
sm5_s00065_940213_120666	C01	28462377	20	G	A	TTGGCTTAATGTGCATTCACGTGCTCGTGTGTTTTG
sm5_s00065_888598_120645	C01	28513992	18	C	T	ACCGTTTGAGAAGCAAGACCATGCATCTCTTTCCAC
sm5_s00065_853961_120628	C01	28548629	34	A	G	TGACACACACACGCATACGTATGCACGCACGCACAC
sm5_s00065_745181_120589	C01	28657409	10	T	A	GGGGCCGCGGTGGCACGACCGTGCACAGGAGGGAAA
sm5_s00065_673564_120566	C01	28729026	11	T	A	CAGTCAGTGTTAGCAACCAACTGCAAGAAGCTGGAA
sm5_s00065_667751_120562	C01	28734839	20	G	A	AGAGAAACGCACGCACACGCGTGCCCATTCAGCCTT
sm5_s00065_666288_120559	C01	28736302	2	C	T	TCTGTTTGCTCAGCACCTGCCTGCCAGAGGAGGAGG
sm5_s00065_659671_120557	C01	28742919	15	G	A	TCTGCTGCGCCCGCAGTGTGCTGCGTGCACACTGCT
sm5_s00065_656214_120556	C01	28746376	33	A	T	TTCTCATACCGTGCATTATTCTGCCATTGCTCCAGC
sm5_s00065_641074_120545	C01	28761516	29	T	C	GCTGTAACCACGGCATCACTGTGCCATATTGACCCC
sm5_s00065_613677_120543	C01	28788913	33	G	A	GGTAACTGTTCTGCATTACACTGCGGTTTGAGAGAA
sm5_s00065_598022_120538	C01	28804568	4	A	G	AATAAAAGGGAAGCACCTTTTTGCCGGCTGGCTACG
sm5_s00065_597984_120537	C01	28804606	0	G	A	ATTGGTGTATGTTCACATCATACCAGGTTCTCCAAA
sm5_s00065_597982_120536	C01	28804608	21	A	C	AGAACCCGACACTGTCGGTTCACGTTGGTGTATGTT
sm5_s00065_597944_120535	C01	28804646	17	A	G	CACATGGAAGCTGCAGCAAAATGCTTTTAGCACCAG
sm5_s00065_568457_120527	C01	28834133	0	C	A	CGCACCACGTTTGCATATTTATGCAGCTGTCATATC
sm5_s00065_509323_120503	C01	28893267	25	A	C	CAGTTTGTCAAAGCAAGCTATTGCGAGGGGGAGAGA
sm5_s00065_498186_120496	C01	28904404	8	C	G	CACACACACAGAGCAGCTTTCTGCAGAGCCTTAGAG
sm5_s00065_497356_120495	C01	28905234	0	G	C	CAGCATTTTTCTGCACATGAATGCAGCGCGGCGACA
sm5_s00065_482901_120490	C01	28919689	0	A	T	AATTCCGTGAGAGCATCTTTTTGCCAACAGGCCGCT
sm5_s00065_479705_120489	C01	28922885	15	A	T	AGTTTTGCTTATGCAAGTGTCTGCTTGAGCTGGCTA
sm5_s00065_471574_120486	C01	28931016	29	A	G	ACAGAAAGCCTTGCAAATTCATGCATGGAAAAGAGC
sm5_s00065_452598_120482	C01	28949992	33	G	C	TGCTCATATCGAGCATGTTGGTGCGGTTTACACGGC
sm5_s00065_417020_120474	C01	28985570	17	A	C	CGCACGCCGATCGCAGGAGCGTGCCGCCGGATTTAG
sm5_s00065_413309_120471	C01	28989281	29	C	T	GGGTCTGTCTTTGCATAGGGCTGCGTGTGCGTGTGT
sm5_s00065_389019_120458	C01	29013571	2	G	T	TCGGTCTCCTCTGCCTCGGTAAACAGCAGCAGCCAG
sm5_s00065_389007_120457	C01	29013583	24	T	G	TGTCGTCTCTGAGCATTTGCTTGCTCTCTCTCTCTC
sm5_s00065_385316_120455	C01	29017274	20	G	T	CCTGACATCCCAGCATCCCAGTGCCATGGGCATCAA
sm5_s00065_383227_120453	C01	29019363	0	G	T	GTATTTAATCAGGCACGACGCTGCTGCAGTTAAGGG
sm5_s00065_333034_120441	C01	29069556	15	C	G	TGGATCCACGTTGCACGCGTTTGCCTTGCCATGAAC
sm5_s00065_298379_120425	C01	29104211	1	C	G	ACAGCACTCCCTGCATTTCTCTGCGTTTAATTCAAA
sm5_s00065_236338_120403	C01	29166252	0	A	G	GGCAGCCGAGTTGCATAATTCTGCAAAAGGCCCTCG
sm5_s00065_208513_120400	C01	29194077	1	T	G	ATAGTTTTTCACGCATGCTGCTGCAAATCAAATTCC
sm5_s00065_187440_120394	C01	29215150	35	T	C	ATAATGCATAATGCACTCTGCTGCACAGACACACAT
sm5_s00065_174549_120356	C01	29228041	10	G	C	TTTTTTAGAAGAGCAGCTCTCTGCCTGCTGCCGAGG
sm5_s00065_173915_120352	C01	29228675	19	T	C	AATGTGCGAGAGGCACAGCTGTGCTGATGACGACGA
sm5_s00065_171272_120342	C01	29231318	4	G	T	GTGTGACGCGGGGCATTGTGCTGCTGGAAGTGGCCG
sm5_s00065_140465_120211	C01	29262125	6	C	A	TGCATACCAGAAGCATGTGGCTGCTGGCAATGTTTT
sm5_s00065_140056_120210	C01	29262534	25	C	T	TTTGGGATAGAAGCACTTATCTGCTCTGACAACTGG
sm5_s00065_107796_120110	C01	29294794	29	G	C	GCCTTCACTTGTGCAGGCTGCTGCTGCTGGTGATGT
sm5_s00065_83094_120615	C01	29319496	26	C	T	TGACGTCTCAAAGCAGTCGGCTGCAGTGGGGGCAGC
sm5_s00065_50976_120504	C01	29351614	2	C	T	CGCGACCGCGCAGCACATGAATGCAACTCGAGCTGA
sm5_s00065_24575_120407	C01	29378015	7	C	G	AAGGCAGGAAAAGCAAATTTATGCAGCGGCATGGGT
sm5_s00065_10695_120107	C01	29391895	6	A	G	GTGTGTGCGTGTGCACACTTTTGCACATGTGCTGCC
sm5_s03330_433_165749	C01	29403123	5	A	T	CTCTTTGCCGGTGCATGTGGCTGCTGTCAGAGCTTG
sm5_s00139_42498_148065	C01	29446124	27	C	T	ATGCCTCGGTTAGCAGACAGCTGCCCGCCTGAGAGA
sm5_s00139_75200_148130	C01	29478826	7	C	T	AATACGCCACACGCACGAGGCTGCGTGACGTACTTC
sm5_s00139_91722_148133	C01	29495348	30	G	A	GTTGTCGTCCGGGCAGCATCTTGCAGTCTCGCGTTA
sm5_s00139_101402_147953	C01	29505028	1	T	C	CCCGACCTCGGGGCAGCGACTTGCTCCCAACGCGAT
sm5_s00139_104298_147955	C01	29507924	11	C	A	ATGAAAAGAAACGCAGATACGTGCAGGTCAATCTGG
sm5_s00139_104633_147958	C01	29508259	20	C	A	TTGGAGCAGATGGCAGGGCCCTGCTCTCTCTGTGTG
sm5_s00139_117789_147960	C01	29521415	27	G	A	AACTGTCACTGGGCAAGGACATGCAGAGAGTGTGTG
sm5_s00139_159153_147968	C01	29562779	30	G	T	AATTGATCATGGGCAGCGTATTGCATCACTGCCTCT
sm5_s00139_178602_147970	C01	29582228	32	A	G	CACTGTAACTAAGCAACCAACTGCAGAGTAGCAGAC
sm5_s00139_192390_147976	C01	29596016	8	T	C	ATTTGTTCTGGTGCAGCAGTGTGCTGTTGATGTTTT
sm5_s00139_215371_147981	C01	29618997	20	G	T	CCGAACCCATCGGCACAATCGTGCGGCCCCCTCCTC
sm5_s00139_237092_147985	C01	29640718	4	T	C	CACGTAGTCTGGGCATGTGCGTGCAGGTGCCAGTGT
sm5_s00139_238024_147986	C01	29641650	31	C	G	GCGCTCCCTGCCGCAGCGACGTGCTGGCGTCCAGAC
sm5_s00139_277718_148004	C01	29681344	27	G	T	GTTAAAGTAGACGCATTCACGTGCAAGGGCTTAAGT
sm5_s00139_340879_148029	C01	29744505	0	C	T	CCAGGGCTGAGGGCAGTAAAGTGCAGGGCTCATTAA
sm5_s00139_411869_148061	C01	29815495	6	T	C	CCGCACTGCACCGCACCGCACTGCCTGGCGGCCATG
sm5_s00139_411884_148060	C01	29815510	31	C	T	AGGGCCTGCACCGCACCGCACTGCACCGCACTGCCT
sm5_s00139_422399_148064	C01	29826025	24	G	A	TCTGACCGGACCGCAGCACCCTGCGTGCCTCCGCGC
sm5_s00139_549572_148089	C01	29953198	15	T	C	AACTTCTCTTTTGCACTGAATTGCGCTGGCTTCTCT
sm5_s00139_588167_148107	C01	29991793	30	G	A	TGATGTCAATACGCAAGAATGTGCAATCCCGTTCCT
sm5_s00139_592782_148108	C01	29996408	0	A	G	AAAAAGGACAGAGCAGACCAATGCCCTTGTAAAAAC
sm5_s00139_615300_148112	C01	30018926	31	C	T	TCTCATCAGAACGCATGCTCCTGCTTCCAACCTGCC
sm5_s02920_59_165700	C01	30062576	0	C	G	CGTGTGTGTATTGCACATGTTTGCATGCACACACAC
sm5_s00073_1750600_124428	C01	30150987	1	T	C	ATAGAGCCCAAGGCAGGAGGGTGCAAGTAATGTGTT
sm5_s00073_1562089_124385	C01	30339498	33	T	C	ATCATACTGCACCCTGCTCCATCCTACTGCATCTGA
sm5_s00073_1562080_124386	C01	30339507	22	T	A	CATACTGCACCCTGCTCCATCCTACTGCATCTGACT
sm5_s00073_1562023_124383	C01	30339564	1	G	T	CGGCACCCTACTGCATCCTACTGCATCCGACTGTAT
sm5_s00073_1540907_124379	C01	30360680	33	C	A	GGCCTCTCGGTGCAGGACGCTGCTGGTGCAGGACGA
sm5_s00073_1540873_124378	C01	30360714	0	T	A	TGGCCTCTCGGTGCAGGACGCTGCTGGTGCAGGACG
sm5_s00073_1539400_124371	C01	30362187	0	G	A	GCACGCACGCACGCACACACATGCACGCACACACGC
sm5_s00073_1517467_124370	C01	30384120	29	T	C	GTTTGTGTGTGTGCATGTGTGTGCGTGTGTATGTGT
sm5_s00073_1514866_124369	C01	30386721	18	C	T	ACGAGCGTGTAAGCAGCCCGCTGCCCAAATTAATAA
sm5_s00073_1370360_124350	C01	30531227	5	G	A	CCGGAGCATCCGGCAGATTAATGCAGCTTCTTTTGC
sm5_s00073_1352388_124345	C01	30549199	18	C	T	CTTAGTGTGGATGCAGAACGATGCGAAATAAAGGTA
sm5_s00073_1349513_124344	C01	30552074	8	A	T	CAGCATGTAAACGCACTGAGTTGCAGATTTCTCTTC
sm5_s00073_1233424_124319	C01	30668163	27	G	A	AAGAGAAATGCTGCATTGTGCTGCATCGTCCCAGTG
sm5_s00073_1193133_124309	C01	30708454	3	A	T	GTAAGGGCTCCAGCATTCAAGTGCGTTGCTTCAAAC
sm5_s00073_1176498_124299	C01	30725089	30	A	G	CATGTAGCTGTTGCAGAACCTTGCGTCTGTACTCTC
sm5_s00073_1160505_124298	C01	30741082	11	A	G	AACAGTCCCAAAGCAACAAACTGCACACACTCAGAT
sm5_s00073_1138516_124292	C01	30763071	0	C	A	CGTTAAACACTAGCAGATTCTTGCCCTTGGCTCCGC
sm5_s00073_1135238_124291	C01	30766349	35	A	C	GAGGAGTGATGAGCACGACGCTGCGGAGTTTGCTGA
sm5_s00073_1135028_124285	C01	30766559	11	T	C	TTGCAGCTCATTGCAGATTATTGCCACAGTTTCCTC
sm5_s00073_1119278_124281	C01	30782309	26	C	A	CAAATCTAATGGGCACATTCATGCCCCTCATCCCGG
sm5_s00073_1111114_124279	C01	30790473	32	G	A	TTGCGGCGTGGAGCATTATGGTGCCGGGAGTAGCCA
sm5_s00073_1102261_124278	C01	30799326	28	T	A	CCATCTGAAACTGCAGCCGGCTGCGGGATCTTTTAT
sm5_s00073_1098348_124275	C01	30803239	1	C	T	GCGTGTGTGCGTGCATGTGCGTGCATGTGTGTGTGT
sm5_s00073_1084531_124271	C01	30817056	16	T	C	CTCCTTGCCCTCGCAGTGTGGTGCGCAGGTCGGTGT
sm5_s00073_1081738_124269	C01	30819849	8	A	G	ATATCTGGAGCTGCACCTGGATGCTTGGGCCAATCG
sm5_s00073_1033384_124255	C01	30868203	11	C	T	CGACATGTAAACGCACCGAGCTGCCGGGGCTCATAT
sm5_s00073_1010227_124250	C01	30891360	4	T	A	TTTATTCCTGTTGCAGCCGCTTGCGATTGATTTGCA
sm5_s00073_948009_124711	C01	30953578	34	A	G	TTCGTACCCACTCCCACCAAGCCTGGACTAAACTAG
sm5_s00073_947974_124710	C01	30953613	1	T	G	CTTTCGTACCCACTCCCACCAAGCCTGGACTAAACT
sm5_s00073_947200_124703	C01	30954387	19	C	T	ACTTGGCGCCCGGCAGCTCTGTGCTGATGCCTTTCG
sm5_s00073_938794_124700	C01	30962793	33	C	T	TTATAGCCAAAGGCAAACGTATGCCAGCATGTGCCT
sm5_s00073_932383_124699	C01	30969204	28	C	G	AGGAGACTTAGTGCAAGTGAATGCATCACACGTGTT
sm5_s00073_904943_124684	C01	30996644	13	G	C	GCTTGAGCAGGCTGTCATATGTATAGAGAACAATGA
sm5_s00073_857047_124670	C01	31044540	0	T	C	CGTCTCTGATCAGCATGATTCTGCTGCGCTGATGGA
sm5_s00073_840508_124665	C01	31061079	34	T	C	CCTGTTCGAACTGCACTCCCGTGCTGTGCTCCAGCT
sm5_s00073_811094_124660	C01	31090493	32	C	T	TCCAGAGCGTGGGCAGCACGCTGCCGGTCCAACGCC
sm5_s00073_746042_124648	C01	31155545	19	G	A	GGGAGGTGGATCGCAGGGAGCTGCTGGCCGTCAAAC
sm5_s00073_745042_124647	C01	31156545	20	C	A	TGAGGGAGGAGAGCAGCTGGCTGCGGGTCCACGCCG
sm5_s00073_720473_124638	C01	31181114	0	G	A	GCAGGCAGGCAGGCAGGCAGCTGCTGGCAGTAATGG
sm5_s00073_718964_124636	C01	31182623	17	G	A	CGTGGAGGGACAGCAAAGTGATGCAAAACCTTTTTG
sm5_s00073_653209_124601	C01	31248378	30	G	A	CAGTACAGTTCAGCAGGAGGATGCAGCATTGGTGGC
sm5_s00073_647859_124600	C01	31253728	31	C	G	CTTCTGCCTCAAGCATTGATTTGCCTTCAGGCTCAG
sm5_s00073_632037_124593	C01	31269550	1	G	A	CGCACACACAGAGCAACACGCTGCACTGGGAAGAAC
sm5_s00073_574943_124582	C01	31326644	34	G	A	TCTCCACCATTAGCATTTCCCTGCGTCTCTCAGCGA
sm5_s00073_574731_124578	C01	31326856	4	G	A	CTGCGCTGCCGTGCAACATGCTGCATGACAAAACTG
sm5_s00073_555613_124558	C01	31345974	2	G	A	GTACAGTACAGTGCAGTACAGTGCAGTACAGTACAG
sm5_s00073_555558_124557	C01	31346029	27	G	A	TAGTACTACCGTGCAGTACAGTGCAGTACAGTACAG
sm5_s00073_517658_124547	C01	31383929	34	G	A	ACAGCTCTCTCAGCAGGTCTATGCAGTAGCCCTCGA
sm5_s00073_509737_124543	C01	31391850	0	C	T	CGCTCTCTCACTGCAGCACTGTGCTCGCTCTGTTTG
sm5_s00073_491133_124541	C01	31410454	8	G	A	GAGACAGTGGCTGCACAAAGATGCTTGAACAAGACG
sm5_s00073_479041_124539	C01	31422546	33	T	C	GTCTCTACGTGTGCATCCATATGCATACGTGCTTGT
sm5_s00073_437740_124527	C01	31463847	25	C	A	AGTCAGACAGGAGCAGAAGGCTGCACGACAGTCATA
sm5_s00073_377152_124509	C01	31524435	25	A	T	GACCTTGTGACAGCATGCTGCTGCGATGCTCGTATC
sm5_s00073_368930_124501	C01	31532657	3	G	A	CATGTGTGTGTGGCATTCGTCTGCTGACAATCAGTT
sm5_s00073_353726_124499	C01	31547861	0	C	T	CCAGGAATTCTTTTCTATGGAAGTATAGTAAACTAC
sm5_s00073_308101_124487	C01	31593486	17	C	A	CTTCCTGAATTTGCACCCAAATGCTCTCAGAGCTCT
sm5_s00073_197113_124457	C01	31704474	7	C	G	TGATTCTGTGAAGCAGTTGCCTGCGTATAAATGCTT
sm5_s00073_107637_124268	C01	31793950	32	C	T	GCTGCAAGAACTGCAATTGGCTGCTGTGTTTGCCCG
sm5_s00073_106147_124265	C01	31795440	34	G	A	TGCTCACCTTCTGCACTCCGCTGCCAAATGGGGGGT
sm5_s00073_71443_124635	C01	31830144	25	G	C	TCATGCATTTTAGCAAGGAAGTGCTGTGACTCCATG
sm5_s00073_30431_124486	C01	31871156	33	C	T	GAAAATAGCTGAGCAGGGAAATGCTGAGAGCCGCGG
sm5_s00073_11541_124297	C01	31890046	28	C	T	ACTTGTCTGTACGCATGCGAATGCGTATCTACAATA
sm5_s00073_7475_124646	C01	31894112	25	G	C	CCTGTACTTGATGCAGCAATGTGCAGCAATCATAGA
sm5_s00429_1458_164309	C02	1458	1	G	A	CGTGCTTCTGTTGCAGCTACCTGCCCACAGACGAAC
sm5_s00426_20812_164277	C02	59142	1	T	C	TTTCTCAGACGTGCACGCGGCTGCAGGAGAAGATGA
sm5_s00426_31446_164279	C02	69776	1	C	G	ACAGTCAGTGCCGCATCTACCTGCCAAAGGAGAGTC
sm5_s00426_36083_164282	C02	74413	3	C	T	TCTCCACCGATGGCATAAATGTGCCGCTCGTGTGCC
sm5_s00209_143712_157513	C02	266928	0	G	C	GTGTGGCAGACGGCAGAGTGTTGCATATGTACGTGT
sm5_s00209_141972_157510	C02	268668	0	G	C	GTGTTGCAGACGGCAGAGTGTTGCAGACGGCAGAGT
sm5_s00209_141893_157504	C02	268747	2	C	G	ATCTGTTGCAGACGTGCATGTTGCAGATGGCAGAGT
sm5_s00209_141889_157502	C02	268751	28	T	A	GTGTTGCAGACGGCAGAGTGTTGCAGACTTGCGTGT
sm5_s00209_141784_157498	C02	268856	0	G	C	GTGTTGCAGATGGCAGAGTGTTGCAGAATTGCGCGT
sm5_s00209_141768_157493	C02	268872	33	C	A	GTGTTGCAGACGGCAGACTGTTGCAGACGGCAGCGT
sm5_s00209_141752_157495	C02	268888	0	G	C	GTGTTGCAGACGGCAGCGTGTTGCAGACGTGCGTGT
sm5_s00209_141750_157494	C02	268890	0	C	G	CTGTGTTGCAGACGGCAGCGTGTTGCAGACGTGCGT
sm5_s00209_141702_157491	C02	268938	1	T	G	GGGCGTGTTGCAGACGTGCGTGTTGTAGACGTGCGT
sm5_s00209_141691_157490	C02	268949	1	T	G	GTGTTGCAGACGTGCGTGTTGCAGACGTGCGTGTTG
sm5_s00209_141632_157487	C02	269008	34	A	T	GTCGCAGACAGCAGCATGTTGCAGACGTGCGTGTAG
sm5_s00209_141487_157482	C02	269153	0	G	C	GTGTTGCAGACAGCAGCATGTTGCAGACGTGCATGT
sm5_s00209_107156_157470	C02	303484	14	A	T	GTGCAGCTAATCGCATCTATGTGCAAACGACGGTTC
sm5_s00209_77006_157548	C02	333634	29	C	T	TTCTGACATTATGCAATATCGTGCGTGTGCGTGTCT
sm5_s00209_69628_157546	C02	341012	35	G	A	GTGTGTGTGTGTGCATGCATGTGCGTGTACAGTGCG
sm5_s00376_57132_163732	C02	417904	30	A	T	GCTGTCTCCTACGCAGTTAGTTGCTTAGTTTCGGGA
sm5_s00376_51566_163730	C02	423470	0	C	G	GGGCCATTGTGTGCAGTTTCCTGCTGGTTGTTGTTG
sm5_s00376_49049_163729	C02	425987	31	C	T	GAACGTCTGTGAGCACAAACATGCTCGTCGGTGTGT
sm5_s00376_43893_163726	C02	431143	7	G	A	CACACAGGAAGAGCAGCAGAGTGCGTCCACATGCAG
sm5_s00103_25940_138469	C02	501076	11	T	C	TTTATGGGCGATGCAGAGCGCTGCTGATGCACAAGG
sm5_s00103_140715_138447	C02	615851	20	A	T	ACGTTATTTTTTGCAAATTTTTGCAGTGGACGTCGA
sm5_s00103_361211_138489	C02	836347	19	G	T	GTGTGTCCGGAGGCAGACGGCTGCAGCAGCATCCTT
sm5_s00103_371092_138492	C02	846228	32	G	A	TACATTCACGAGGCAAACTGCTGCTCCAGTACGACG
sm5_s00103_375240_138493	C02	850376	8	G	A	ATAGTATCGGATGCAGAGGGCTGCTTGTGTGTGTGT
sm5_s00103_392241_138498	C02	867377	19	A	G	CTGGTTGTGTTAGCATATCACTGCTGTCAAGTAAAC
sm5_s00103_408040_138504	C02	883176	8	G	A	AAGGGGCCGCGTGCAAGGTTTTGCTACTGCTACGTA
sm5_s00103_495393_138538	C02	970529	15	G	A	GTGGACGCGAGTGCAGATTGTTGCCACACCTGACCC
sm5_s00103_617144_138560	C02	1092280	11	G	C	GAAGCCGCGCAGGCAGCATCCTGCAGGAGATACGTC
sm5_s00103_618267_138561	C02	1093403	35	G	A	ATTGTCTACTCTGCAGTTGGTTGCTTAGTCACCGAG
sm5_s00103_684669_138567	C02	1159805	25	G	T	TACTGTAACTAAGCAACCAACTGCAGAGGAGTTGCT
sm5_s00103_702510_138574	C02	1177646	15	T	C	CAGGTTTGAAGCGCACGCAGCTGCAGCTGGATACTG
sm5_s00103_789048_138583	C02	1264184	9	C	T	CATGGCCAACATGCATGTAGGTGCACACACACACAC
sm5_s00103_842709_138593	C02	1317845	25	G	A	GAATGTGTTCAAGCAATCATCTGCCGGTACAATCTG
sm5_s00103_872889_138596	C02	1348025	1	C	T	ACGTGCTGCAGTGCAGAGGAATGCTGCAGGTCAAGG
sm5_s00103_916684_138599	C02	1391820	17	C	A	TCTGTAACTGAAGCAACCAACTGCAGAGCAGACAAT
sm5_s00103_975445_138610	C02	1450581	18	G	A	TGATAACTAAATGCAGCCGTCTGCCTCGTGATTTGC
sm5_s00103_988943_138614	C02	1464079	26	T	C	CACCTCCACACAGCAGTTAGCTGCGGTTCTGTGAGA
sm5_s00103_990221_138615	C02	1465357	10	C	T	TCTGATTGGTCGGCAGCTGTGTGCGGCGGGAAGGAC
sm5_s00088_1308733_132231	C02	1536739	31	C	T	GGTGATGTCATGGCAGGTGTGTGCGTGTGTGCGTGT
sm5_s00088_1302391_132227	C02	1543081	0	C	T	CTGTCTCCCGCTGCAGTCGGTTGCTCAGTTACAGCA
sm5_s00088_1241830_132223	C02	1603642	0	A	T	TCATAGGCTCACGCAGGCAGATGCAAATGGTGGGTC
sm5_s00088_1232407_132218	C02	1613065	9	C	T	TTGGTCGGCCGGGCAGCTCGCTGCAGTGTGACGCCG
sm5_s00088_1198782_132214	C02	1646690	26	C	T	TGTAACACACACGCACAAACATGCCTCGTAAAACAG
sm5_s00088_1091879_132198	C02	1753593	11	G	A	TTTCTTCTTACGGCACTGGAATGCACCAGAAATTTC
sm5_s00088_983683_132421	C02	1861789	16	G	T	CTTAGCACGCAGACATTAGCTTCTTTGGGCCTGGAT
sm5_s00088_952140_132413	C02	1893332	31	T	C	GTGTTGTTTCTTGCATAAGTCTGCGTGTGTGTGCGT
sm5_s00088_915410_132404	C02	1930062	16	G	C	AGCTGACGCTCGGCAAGAAAGTGCGTACGAATAAAT
sm5_s00088_867308_132399	C02	1978164	5	C	A	TGTGCCCAGGAGGCAGCACCCTGCTGGGGCTCGTCT
sm5_s00088_770447_132376	C02	2075025	9	A	T	CTTGGCGAGAACGCAAATAAGTGCTTTTTTCCAAAA
sm5_s00088_759817_132373	C02	2085655	31	A	G	GTTCTCCTTGGGGCAAGGAGCTGCTAAGAATATGAC
sm5_s00088_697727_132350	C02	2147745	0	T	G	TCTGTTTCCAGTGCACTCTGCTGCCCCCACATGGCT
sm5_s00088_696667_132348	C02	2148805	24	G	A	TCTGTCTCACACGCACACACATGCGCCGTGCGTCAA
sm5_s00088_651319_132343	C02	2194153	33	T	C	ACTTTACCTTTGGCACGGCGGTGCTAACTTTAGTCC
sm5_s00088_638120_132336	C02	2207352	0	C	T	CGACCTCGGAATGCAGACGTTTGCAAACATCACAGA
sm5_s00088_605234_132326	C02	2240238	34	A	G	TGGTAACCTGATGCAGAAAAATGCACCAAGGTTGAA
sm5_s00088_590251_132323	C02	2255221	13	C	A	TTCTGTAACTAAGCAACCGACTGCAGAGTAGACAAA
sm5_s00088_521349_132307	C02	2324123	25	G	A	TCACGTACTTTGGCATTAACATGCCGCTAATGAGAC
sm5_s00088_359821_132280	C02	2485651	0	T	A	TTCCAAAACTTCGCATGAAGATGCAATTTTGGTGAA
sm5_s00088_359052_132279	C02	2486420	32	G	A	GTTCCACGAGCAGCACGGTGGTGCAGCGGTTAGCGC
sm5_s00088_331905_132275	C02	2513567	24	C	T	TCGTTAAGCTTAGCATGGTGATGCTAATTTGTGTTG
sm5_s00088_294145_132269	C02	2551327	11	G	A	GTTTCCCGCCCGGCAACAACATGCTGGGGCCGGTAG
sm5_s00088_232382_132258	C02	2613090	0	G	C	GTCATGATCTCTGCACACACCTGCCAAACGCACCAT
sm5_s00088_133105_132236	C02	2712367	35	C	T	CGCGCTCAAGTAGCAACTTTCTGCTGATTGCTCTTC
sm5_s00088_123497_132219	C02	2721975	30	A	C	AAACGTGTCAAAGCACCGAGTTGCAGGGGGAACGGA
sm5_s00088_63190_132334	C02	2782282	0	C	T	CTGCGAGTACGAGCATGATGCTGCATCTGCCGACAC
sm5_s00088_24541_132259	C02	2820931	4	G	C	AACTGTCTCCCAGCAGACACCTGCAATGCCCCATTG
sm5_s00049_22093_109061	C02	2867665	30	T	A	GTCTGTCGCCCCGCAACCCCCTGCCTCCCGAGTTGT
sm5_s00049_37037_109197	C02	2882609	28	G	A	GCTTGTTGCCGGGCAACACACTGCTGCTGTCTGCTT
sm5_s00049_73208_109324	C02	2918780	33	T	C	GAAACCTCTCCAGCATTTATGTGCGGGACAGAGTTC
sm5_s00049_80399_109355	C02	2925971	9	G	A	ATTAATCCAGACGCATCACCCTGCTAGTTCATCAGT
sm5_s00049_179212_108920	C02	3024784	0	G	A	GGTCGGCAGGCAGCAGGATTATGCAAAAACTACATG
sm5_s00049_180607_108932	C02	3026179	3	G	A	AGCGTGTCCACAGCAGAGGAGTGCACTCAGCGCTGA
sm5_s00049_189209_108960	C02	3034781	9	G	A	AAAGAAACCGCAGCACCCACCTGCGTCAACAGGCCT
sm5_s00049_201063_109007	C02	3046635	8	G	A	TTAATTTCGAAGGCAATGGCGTGCCAGTTGTTCGAA
sm5_s00049_241914_109108	C02	3087486	31	G	A	TCTCCTCGAGATGCAACAAGCTGCAGTGCATGTGTC
sm5_s00049_249943_109137	C02	3095515	3	C	A	AAAATGGGACTGGCATCCACTTGCATAAAAGGCCGT
sm5_s00049_250975_109138	C02	3096547	33	G	T	GCGGTAACCAACGCAGCCACGTGCCGTTTGTGCTCG
sm5_s00049_251573_109140	C02	3097145	32	T	A	CAAGTCGTCTGCGCAATTATCTGCCCAACTGATGTG
sm5_s00049_323169_109185	C02	3168741	19	G	T	TCATAAGAGTTTGCACAGAGGTGCAACCTCTTCCCC
sm5_s00049_348239_109194	C02	3193811	15	C	A	CGAGGCCCTTCAGCACCGCCCTGCGTCCGGTGCTTT
sm5_s00049_372301_109198	C02	3217873	32	T	C	ACTTTCCCTCGTGCATATTCATGCCCCGGCCGTAGC
sm5_s00049_421872_109212	C02	3267444	8	C	T	GGACACGTCGGGGCACAAAGCTGCGGCGATCTCCGA
sm5_s00049_437049_109215	C02	3282621	25	C	A	GCGCGAATCAAAGCACGGAGCTGCACCAGTTCCGGG
sm5_s00049_447861_109219	C02	3293433	5	T	G	GCTCTTTGCGGCGCAACTAGTTGCGTAACATCACTG
sm5_s00049_454890_109227	C02	3300462	8	G	A	GTTGACTTGTTTGCACCGTAATGCTTGTCTGTCCTT
sm5_s00049_455442_109228	C02	3301014	3	G	C	GCGCTGTCCCAGGCAGGCAGCTGCCCTCCTAAACCT
sm5_s00049_470728_109235	C02	3316300	4	A	T	GATCAAACGAAAGCATCTGGCTGCTTTTGTGCCGCG
sm5_s00289_11273_161833	C02	3355564	31	T	C	ACTTTTGGCCATGCAGTGTGTTGCAGATGTGTTGAA
sm5_s00289_76012_161849	C02	3420303	20	T	A	CCCACTTCCGCAGCAAGCTGTTGCACATCAGAGCTC
sm5_s00289_88044_161851	C02	3432335	16	C	G	GTGGCGGCGGCAGCAGCGTCGTGCAGTTGCTGTTGA
sm5_s00148_28139_149325	C02	3509883	22	C	G	AATTATAGTGTCGCAGAGGTTACACAGAAATAAATC
sm5_s00148_50497_149409	C02	3532241	0	G	T	GTTTCTTATCTTGCAGCTCTGTGCAGCGAGGCATGG
sm5_s00148_51087_149410	C02	3532831	27	T	A	TAGTGTGACTTGGCACCTGTGTGCTACTCTCAGATG
sm5_s00148_93552_149437	C02	3575296	11	G	A	AGTCGTGTGGCAGCAGCGTGATGCGTAAAAATCATG
sm5_s00148_119564_149276	C02	3601308	10	T	A	GGAAGACGTTTAGCACAGTGGTGCCCGTGACCCTTT
sm5_s00148_123321_149277	C02	3605065	28	T	A	CTGTTTCCCCCAGCATGCCTCTGCTCCGTGTTTGTA
sm5_s00148_253163_149310	C02	3734907	7	C	A	GACGTTCACTCTGCAGCAGTTTGCGCACTTTCGTTG
sm5_s00148_406461_149363	C02	3888205	8	T	A	TACGGTCCACAGGCACTGATCTGCTTATCATCTTTG
sm5_s00148_406658_149366	C02	3888402	10	G	T	TTAATATATTGTGCAACTGCATGCAGCCTTGCATTC
sm5_s00148_462320_149389	C02	3944064	0	C	A	CATGTAATGAGAGCATTGACTTGCCATGAGTGTGGT
sm5_s00148_552913_149421	C02	4034657	10	G	A	ATATCTGTCCGTGCAGAATGGTGCTGGAGCCAGCAG
sm5_s00148_571291_149427	C02	4053035	20	A	G	CACAGACAGGGGGCAATGCCGTGCGTCGGGCCAACC
sm5_s04699_177_165915	C02	4054447	34	T	A	CAGGATCGAAAAGCACCGTTTTGCAGCAAAGTGCTG
sm5_s00201_105770_156677	C02	4160807	25	G	A	TGAAGAAACAGGGCATACGGATGCTACCACCGATGT
sm5_s00201_133319_156682	C02	4188356	5	T	C	TTGTACCCTCGTGCACACACCTGCACGTTTCACGCC
sm5_s00201_143454_156690	C02	4198491	29	C	T	TGGTGTGAACGAGCACCTGGCTGCACCACCGCCGAG
sm5_s00201_159400_156697	C02	4214437	19	T	C	CTTGCATGCAGTGCACCTGCCTGCACCCCGTCGGCG
sm5_s00201_162568_156699	C02	4217605	6	G	A	GATTTTGAAGATGCAGAACTTTGCCACTTTCCCTCG
sm5_s00201_180259_156709	C02	4235296	11	T	A	ATGCAATGTGCTGCACACAAATGCTCCGTGCATTTC
sm5_s00201_283704_156733	C02	4338741	2	G	C	TTGATTCCAAATGCACTGAAATGCACCTGCAGCAAT
sm5_s00201_307619_156739	C02	4362656	16	C	G	CGAACCGCGGCCGCACCGCGGTGCCCGTCGCCAGCT
sm5_s00201_310832_156742	C02	4365869	16	G	A	GACACCAATCACGCACGTTCATGCTTCTCAGAGGAT
sm5_s00069_1714332_122313	C02	4417629	27	A	C	GTGGTAGTGAAAGCATGAGCTTGCGTAAGCGTGGTG
sm5_s00069_1704476_122307	C02	4427485	14	T	G	TCCTCTCTTCCCCCTCTTTTCTAATAAGAACAATAG
sm5_s00069_1703320_122298	C02	4428641	34	T	A	ATAGCGACGGCTGCATATATTTGCCATGTTTCCAAT
sm5_s00069_1700657_122296	C02	4431304	24	C	T	ATAGCGACGGCTGCATATATTTGCCGTGTTTCCAAT
sm5_s00069_1685659_122290	C02	4446302	2	G	T	TTGTTTTTTTTTGCAGCAGCATGCAGAGTTCCTCTT
sm5_s00069_1649387_122283	C02	4482574	30	C	T	TCTATCAGCCTGGCAAAGTCATGCTGAGTTTCTTAA
sm5_s00069_1602649_122274	C02	4529312	8	G	A	GTGCAGACGCAAGCAAAAAGCTGCATTAAGGGGACA
sm5_s00069_1595518_122273	C02	4536443	4	G	T	AGGAGAGCGAGAGCACGCTGCTGCTGATGGCGGCGC
sm5_s00069_1588524_122270	C02	4543437	27	A	T	ACACACATACATGCACATGACTGCAGCAGCGTGTTG
sm5_s00069_1583072_122269	C02	4548889	3	T	A	ATTTAGCTCAAAGCACCGCTGTGCCCGAGCGCAGCC
sm5_s00069_1542855_122256	C02	4589106	32	A	T	TCCGAGACCCCCTCCATCATTCCTCACCGACAAGAT
sm5_s00069_1542820_122255	C02	4589141	1	T	G	ATCTTCCGAGACCCCCTCCATCATTCCTCACCGACA
sm5_s00069_1529783_122249	C02	4602178	25	G	A	ACAGCGGCACACAGCACACAACCTCGTCTTCTGTTC
sm5_s00069_1529582_122247	C02	4602379	8	C	T	GTCTTCACCGTCGCACACTGTTGCAATATCCACATA
sm5_s00069_1528868_122243	C02	4603093	35	A	G	TAAACACAGTTTGCAACTAGCTGCTGGACATAGTGG
sm5_s00069_1516459_122236	C02	4615502	5	T	C	GTAGCTACCAATGCAAGCTGGTGCACTGTGTGTTTG
sm5_s00069_1511895_122231	C02	4620066	33	G	A	GAATCAGCGCGAGCATTTGTTTGCCTCGCAGAAGCA
sm5_s00069_1495965_122227	C02	4635996	20	C	T	TGCTCCAGATGAGCACTTTGCTGCTGTCATTTTTTT
sm5_s00069_1488302_122223	C02	4643659	33	T	C	CCACAAAGAGAGGCAACAAATTGCTGTTTGTGGTAC
sm5_s00069_1466824_122218	C02	4665137	3	C	T	AGGCTTACATGGGCAGGACAGTGCAACACACACACA
sm5_s00069_1341288_122165	C02	4790673	7	G	A	CTCATGCGTTTCGCACAGAGCTGCTAACCCAAATAC
sm5_s00069_1321343_122162	C02	4810618	4	C	T	GTGGCAGCGTCCGCAGCAGTGTGCACAGGGCGTGCG
sm5_s00069_1307604_122157	C02	4824357	0	T	C	TCTTCTTTATTGGCATTTGAATGCACAGCCCACGCA
sm5_s00069_1237566_122131	C02	4894395	6	C	A	GCTAAACATGCTGCATAGGCCTGCTGTTGCTAACGG
sm5_s00069_1187955_122114	C02	4944006	11	A	G	AAACACAGACAAGCAGGCTCATGCACAGGCCCGGAT
sm5_s00069_1183665_122112	C02	4948296	26	G	T	TCGAGGGACAGAGCAGAGTGGTGCATTTCTGTTGTG
sm5_s00069_1116468_122092	C02	5015493	31	C	A	TGCAAGAGCCGAGCACTGGACTGCACACTGGAACTT
sm5_s00069_1105557_122088	C02	5026404	30	G	A	GGACCAAGCGCTGCATTAACCTGCTATGCCACACCA
sm5_s00069_1090619_122078	C02	5041342	1	A	G	GAACATTTTTTTGCAACTCAATGCGTTTCAGCGGCG
sm5_s00069_1073393_122071	C02	5058568	29	G	A	GGGATGGTGTTTGCAGGTCTCTGCTTTTGAGCGTTG
sm5_s00069_1058853_122065	C02	5073108	11	G	C	GATAAGAGCACGGCAGCTAACTGCCCAAAGCTCAAC
sm5_s00069_1055258_122062	C02	5076703	25	G	T	GCGACGTTGTAAGCATGAGTTTGCAGAAGCAAATAA
sm5_s00069_1051258_122059	C02	5080703	2	T	G	CAGTGTGGGACTGCAACTGTTTGCCTGTACCCCAAA
sm5_s00069_1048431_122057	C02	5083530	11	T	G	TGTCGAAGTTTTGCATCCATCTGCTCGTTGTTGTGT
sm5_s00069_1039913_122049	C02	5092048	8	T	G	ACAGAGATGGAACGACTTCAAATGTCAATTCTGAAC
sm5_s00069_1039837_122048	C02	5092124	13	A	T	CACCTTTTCGGCGACAGGTAATGAAAACCTAATCGA
sm5_s00069_1021242_122043	C02	5110719	18	T	A	AGGGGAACTTCAGCAGTGTAGTGCATCCAAGTTTTG
sm5_s00069_1016302_122042	C02	5115659	6	A	G	CATTCAACCGCCGCATGGCGCTGCACAAGCCAGACA
sm5_s00069_1012432_122037	C02	5119529	27	T	G	CGCTTGTTTGCAGCAGATCGATGCAGCGTGCTGACT
sm5_s00069_1008973_122036	C02	5122988	11	A	C	TCTCAAGTATAAGCAGGTCGGTGCTAAGGCCTCCTC
sm5_s00069_1005282_122035	C02	5126679	35	T	A	ACATCCCACTCAGCACCACATTGCCATTTTTTTTTT
sm5_s00069_1001798_122034	C02	5130163	33	C	T	AAACACACACATGCACTGAAATGCCAACCTCTCTTT
sm5_s00069_986718_122593	C02	5145243	11	A	T	CTATTGATGTTAGCAGCCGGTTGCCTACTGTGGAGC
sm5_s00069_957270_122581	C02	5174691	11	T	C	CTGTAGCGTTCTGCATTTCATTGCTTGTCACGCTGT
sm5_s00069_929915_122573	C02	5202046	16	G	A	GAGGCTGAGAAAGCAGACCTGTGCCGTGAGAGGACA
sm5_s00069_921033_122569	C02	5210928	7	G	C	CCCCCCGGCGACGCATTCAAATGCGTTTCCTCCATT
sm5_s00069_918449_122567	C02	5213512	28	C	T	AAGCTAAAGCAAGCATAAACCTGCTTTTCAGGCCCC
sm5_s00069_908638_122566	C02	5223323	8	C	T	TTTGATTGCATCGCACAGCGCTGCATCCTACAGTAT
sm5_s00069_893999_122550	C02	5237962	25	C	A	GACCTCCGCAATGCATGACAGTGCCCACATCGGCTG
sm5_s00069_887834_122546	C02	5244127	0	G	T	GACATGGCGGCAGCACCTCGCTGCTCTGGAAACAGA
sm5_s00069_866581_122538	C02	5265380	11	C	T	CCAGTTTGAGCCGCAGCCCTCTGCCTCCCTCACCTC
sm5_s00069_846172_122527	C02	5285789	0	G	A	GCACGCACGCACGCACACACATGCAGAAACACACTG
sm5_s00069_831536_122526	C02	5300425	31	A	C	CTCCTCCGCCGCGCATCCGTTTGCGGCAATAAATAT
sm5_s00069_831174_122524	C02	5300787	8	C	A	GCATTAAGCCGGGCAGAGCGCTGCGGTCGCCGCCAG
sm5_s00069_788459_122514	C02	5343502	9	T	G	GAGGCACCGTGCGCAAACATGTGCGACCTCAACCGC
sm5_s00069_739544_122503	C02	5392417	5	G	A	GACGCGACGGGAGCAGAAGAATGCAATTTTATGTAA
sm5_s00069_734792_122500	C02	5397169	0	A	G	AAATGCACCGCCGCAGATACATGCACGGTGACTCTG
sm5_s00069_709496_122496	C02	5422465	6	A	T	CCAATAAACCCGGCATTGTTCTGCTTCCGGGGGCCA
sm5_s00069_701728_122493	C02	5430233	7	A	G	GAGTAGTACAGTGCAGTGCAGTGCAGTTAGGTGCAG
sm5_s00069_587293_122459	C02	5544668	0	G	A	GGGATGATAGTAGCACTTGATTGCTGGGATTAGCAC
sm5_s00069_530757_122440	C02	5601204	26	A	G	AGTAGGAATGAAGCAGGCTTATGCACGCGCACACAC
sm5_s00069_500893_122433	C02	5631068	6	T	G	AAGTCTTCAAATGCACCAGTCTGCAGCCGTAAGCAT
sm5_s00069_482177_122421	C02	5649784	33	T	C	CCAAACCGTGCCGCACCGGGCTGCGGCTTCAGGCGA
sm5_s00069_444946_122413	C02	5687015	7	T	C	AGCATGGTGGTGGCAGCATCATGCTGTGGGGATGGT
sm5_s00069_438425_122409	C02	5693536	8	T	C	CATGGCAGTCCTGCAAGCCTGTGCCAACGCCAACTG
sm5_s00069_382187_122395	C02	5749774	7	C	G	GCGCGTCCACTCGCATCAGCCTGCTGCCATTTTGAG
sm5_s00069_377959_122394	C02	5754002	33	C	A	GAATCTCCACCTGCAGCGCAATGCACAGGAAAACGT
sm5_s00069_301908_122373	C02	5830053	18	G	T	TTAACATTTCGCGCACATTCTTGCACAAGTGTTTCC
sm5_s00069_287261_122371	C02	5844700	27	A	G	AGCTGTGTTTTTGCAGAGCTGTGCCTCGTCTTTTTC
sm5_s00069_283292_122370	C02	5848669	34	A	C	TCTGTGTGGCAAGCAGAGAAGTGCGTTGAGCTAAAT
sm5_s00069_266284_122365	C02	5865677	0	G	C	GCAAGTTCTCCTGCAAAATCCTGCTTGAGTATGTTT
sm5_s00069_262328_122360	C02	5869633	7	T	C	TTGTTCTTACACAGCAGATAACTGGTAGGAATACCT
sm5_s00069_262272_122357	C02	5869689	19	G	A	TCAAAGGCCCCTGCATGAGGCTGCCTGGGATCTATT
sm5_s00069_242596_122351	C02	5889365	22	T	A	TACTGTAGATTGTAGAGTGAAATATTATAATTCGTG
sm5_s00069_234515_122347	C02	5897446	18	T	C	GCAGCAGGATCGGCAGCGTGGTGCTCATTTTTCCGA
sm5_s00069_182140_122323	C02	5949821	8	C	G	CAGGTGTTCATGGCAACAACCTGCTTTTCTTCCAAA
sm5_s00069_178150_122321	C02	5953811	32	G	A	ACCTCTGGAGAAGCAGATGGTTGCCCAAAGAGGTTT
sm5_s00069_117575_122107	C02	6014386	32	C	A	CATCACCTAACGGCAGCGTTGTGCTTTTGTGGCTGG
sm5_s00069_105878_122064	C02	6026083	1	T	C	GCGGGATTTGGCGCAGTCGGCTGCTTGTCAGGATGC
sm5_s00069_90443_122555	C02	6041518	8	T	C	GTTCGGTGTGTGGCATGTTTGTGCGGTCTTGTTAAA
sm5_s00074_23535_125001	C02	6155596	2	A	T	AGAATTACAGGTGCATGTGGCTGCAATGCCACTGCA
sm5_s00074_88498_125302	C02	6220559	24	C	A	TCTATGGCCTACGCACTGTGTTGCCTTTGCAATGCA
sm5_s00074_134964_124870	C02	6267025	6	C	T	CATCAACCGACTGCATGCAGCTGCTTCTCAAAAGGT
sm5_s00074_160690_124968	C02	6292751	35	G	A	CACAGTCCGGGGGCAATAGCATGCTTTTCCAGTGAG
sm5_s00074_206193_124990	C02	6338254	30	T	A	TGTGTGTCTGAGGCATCTGTCTGCATGTCTTATGTA
sm5_s00074_233253_125000	C02	6365314	10	G	A	CGGAGCAGTCGAGCAATGAGCTGCCTGATACATCTG
sm5_s00074_256101_125013	C02	6388162	33	G	A	TACAAAAAGAGTGCAGCTCATTGCATGTAAGCAGAG
sm5_s00074_284735_125020	C02	6416796	27	T	A	AAGTGAAAATGTGCACTAGAGTGCACGTGAACATCA
sm5_s00074_468189_125095	C02	6600250	0	G	T	GACAAAATCAATGCACCCCTCTGCCAAATCCACAGA
sm5_s00074_474792_125101	C02	6606853	28	C	A	ATGATGTCAATGGCAGTGCGCTGCTAATCACTCAAT
sm5_s00074_475542_125102	C02	6607603	4	C	A	TCTGCGTCCTTGGCAACCTATTGCGCATGTGCCTCT
sm5_s00074_505260_125118	C02	6637321	17	G	T	TTTATGACCTGTGCATAGCTCTGCTGTCAGCAGCTC
sm5_s00074_520483_125128	C02	6652544	0	T	C	TAGCGTTAAAGTGCATTGCGCTGCGGTTCCAGATTG
sm5_s00074_545814_125136	C02	6677875	3	C	G	AAGGTTACATACGCAGTCTGCTGCGTTCTCTGTACC
sm5_s00074_586141_125152	C02	6718202	15	T	A	TGCCTTTCACAGGCATAGCGATGCAAGACATGGAAC
sm5_s00074_635640_125189	C02	6767701	13	C	A	AGGCCGCTGATAGCAGAGAAATGCCACGGCCATAGC
sm5_s00074_669589_125210	C02	6801650	7	T	C	GGAATCCTTTTCGCATCCTATTGCCTTGTGTTCCTT
sm5_s00074_705293_125238	C02	6837354	0	G	A	ATGAAGCAAAAAGCAACTAGGTGCAGAGTAAACGTT
sm5_s00074_714182_125242	C02	6846243	8	A	G	ATGGAGGCGGCTGCAGATTTTTGCTGTACAGATAAT
sm5_s00074_721855_125244	C02	6853916	32	G	T	ATGTTTCATGCTGCAGACGAATGCCAGTGCGAGCGG
sm5_s00074_773908_125257	C02	6905969	5	G	A	GTATCGTGCCGTGCAGATCTTTGCAGTTTCAGATTT
sm5_s00074_838587_125273	C02	6970648	10	G	A	ATTTGACTCAGTGCATCCATCTGCCCTTTCATCTTT
sm5_s00074_843132_125276	C02	6975193	25	G	C	GGATGAAGCAGAGCACCTCCCTGCTGTCAGCCCAGC
sm5_s00074_875037_125298	C02	7007098	0	G	C	GTCCACATACATGCAGGAGTTTGCACGTGACACATT
sm5_s00074_883800_125301	C02	7015861	28	C	G	AAATCTGCATTTGCATGTTGCTGCCCTGGAAAAAAC
sm5_s00074_904407_125316	C02	7036468	18	T	G	ATGTCTGTATAGGCACTATCCTGCTTGCAGAGATCC
sm5_s00074_976329_125341	C02	7108390	33	T	G	AGACGGCAGCAGGCAGCTGCGTGCGGGAGATTAGAT
sm5_s00074_986358_125344	C02	7118419	0	A	T	AATGCTGTCACAGCAATGCTCTGCGGACGGAAGCAG
sm5_s00074_1003917_124726	C02	7135978	20	A	T	AGATTTTAGATTGCAGGCATTTGCTACCTCGTACAG
sm5_s00074_1076024_124752	C02	7208085	10	G	A	CTTGGAAGACGAGCATAATTTTGCTAGTGACTGCAC
sm5_s00074_1089719_124756	C02	7221780	1	C	A	CATGTCGTGTTTGCACCACAGTGCTACGAAGGTTTG
sm5_s00074_1154186_124781	C02	7286247	25	C	T	CACTGTGCGTGTGCAAGTGTGTGCGCGTGTGTGTGT
sm5_s00074_1177015_124796	C02	7309076	33	C	A	CTGTGGCAAATAGCAATGTTCTGCCTGAAGCGGCTT
sm5_s00074_1181163_124800	C02	7313224	22	T	A	ACCTTGCCATCCCTTTGGTCTCTAGTCTCCTCATGA
sm5_s00074_1211393_124815	C02	7343454	7	A	G	CTGACATAGTGAGCAAAGGTTTGCCTTTTGATAGCG
sm5_s00074_1213604_124817	C02	7345665	33	G	A	TATACCCCAACTGCACTCTGATGCTCTTTCCCCGCG
sm5_s00074_1246323_124829	C02	7378384	31	T	C	TTCAGTTCATGCGCAGAATAATGCCGTTACTTCCCC
sm5_s00074_1267500_124833	C02	7399561	4	C	A	GGAGCAACATTTGCAGACATTTGCGTTGTCACATGC
sm5_s00074_1272812_124835	C02	7404873	24	G	A	CTGCAGAGGGCGGCAGCGATATGCGCAGGGATGACC
sm5_s00074_1284975_124842	C02	7417036	2	T	G	AATGACTGGAGAGCAGCCAGATGCATGACGGCCCGC
sm5_s00074_1310888_124854	C02	7442949	5	G	A	AGTGTGTCCGTGGCACTTGCATGCAATCCCTTGGTA
sm5_s00074_1465469_124915	C02	7597530	17	T	A	TCAGCGGAGACTGCAGGTCTTTGCTTAGGCTGCAGA
sm5_s00074_1521200_124938	C02	7653261	3	C	A	ACTCGGCGCCTCGCAAACGTGTGCACTGGGTTTGTG
sm5_s00074_1582298_124959	C02	7714359	33	G	C	CTTATTACGCCAGCAGTGTGCTGCCTGCTCAGGGAG
sm5_s00097_1013960_135668	C02	7869781	1	G	A	CGTTGTGTCAAAGCAACCAAATGCTTACCAAAAGAA
sm5_s00097_953270_136069	C02	7930471	2	C	A	ATCCCAAACCTTGCATGTTTTTGCACTGGGAAGACA
sm5_s00097_943864_136062	C02	7939877	8	C	T	ACAGACAGCGGAGCAGTCCTCTGCGGTTTGGAGCTG
sm5_s00097_928035_136048	C02	7955706	34	G	C	GCCAGCTCCAGCGCAGCACAGTGCATATTAACTTGG
sm5_s00097_921406_136043	C02	7962335	18	C	A	CATTTGATGGAGGCAGGTAGATGCGGCGGAGCTGTG
sm5_s00097_914095_136041	C02	7969646	20	G	A	GAACACATACAGGCAACCAGGTGCCTAATCTGCTCT
sm5_s00097_870225_136035	C02	8013516	16	G	A	TAGTTGGACTATGCAAAGGGCTGCTTCAATTAGCAT
sm5_s00097_767044_135994	C02	8116697	0	T	C	CTTTCCAAGCATGCAAAGAAATGCAGACGCTAAACA
sm5_s00097_738963_135984	C02	8144778	19	G	A	CACTCTTGCTTGGCACAGGGCTGCTGGCTTGCGGGG
sm5_s00097_694539_135968	C02	8189202	22	T	A	TTTCCTGCCATTGGACTCATGTTATTCCACCCATCT
sm5_s00097_688688_135964	C02	8195053	35	G	T	ACCCTTTCTCTCGCATGACACTGCATGCTTGAAATG
sm5_s00097_617118_135919	C02	8266623	31	C	T	CGTGCATGAAGTGCAACAAGATGCTGTCACACTGTG
sm5_s00097_461542_135870	C02	8422199	2	G	T	TTGACAAGCACATGTACATATCCCTGGTGAACTCTT
sm5_s00097_446573_135860	C02	8437168	15	C	T	GGTCAAGGCTGAGCACAGCGGTGCGTCTCCGGGAGG
sm5_s00097_440164_135855	C02	8443577	2	C	G	CGGCCAATCGGAGCACTTTTTTGCTACTCCTCCATT
sm5_s00097_437963_135853	C02	8445778	25	G	A	AACTGTTGAAGTGCAGTAAGGTGCAGTAGCTACAAT
sm5_s00097_433902_135850	C02	8449839	2	A	G	AAAGGTTACAGCGCATTCTTATGCACAGTGGCAAAC
sm5_s00097_430628_135845	C02	8453113	4	T	C	TAGACGAAGAGTGCAAAAAGTTGCCCAGGATGGATA
sm5_s00097_393926_135832	C02	8489815	10	T	C	AGTCTGAAGGTGGCAGGGTGTTGCTATATGACAGTG
sm5_s00097_310093_135781	C02	8573648	16	T	G	GAAATCAAGCTCGCAATTGTGTGCAGCTTTCCCCAT
sm5_s00097_300770_135780	C02	8582971	11	G	A	CGGCAAGCAACGGCAGCGCACTGCCACAGGGGGCCA
sm5_s00097_296248_135776	C02	8587493	4	C	T	GAGCCTTTCAGTGCACAAAGCTGCCCTGTGACTTGA
sm5_s00097_285942_135773	C02	8597799	33	C	T	GTAGTCACTGTCGCATGCACGTGCTAGCGTGCGCGC
sm5_s00097_267817_135761	C02	8615924	29	A	T	AAAACGTCCGGAGCATCATTTTGCGAAAAAGTCCGT
sm5_s00097_264905_135760	C02	8618836	31	C	T	AGAGCATTTGCAGCAAAACAATGCACGCACGCGCAC
sm5_s00097_233677_135747	C02	8650064	14	G	C	ATGTTCATGAAAACGGTCGGAGATGACTTTTACTTT
sm5_s00097_229435_135744	C02	8654306	17	G	A	GGGTGCAGCCACGCACCGCAATGCCTTCCTATGGGG
sm5_s00097_177005_135725	C02	8706736	1	A	T	CAAACTCCAAAAGCATTCCCTTGCAAGAGGTTACGC
sm5_s00097_164415_135721	C02	8719326	20	C	T	TCTTTCACAGAGGCAAAATTCTGCTGCTTAGCCAAA
sm5_s00097_93055_136056	C02	8790686	10	C	G	GATGCGCCGTGTGCATGATAATGCAGACAGTGTTAA
sm5_s00097_92827_136049	C02	8790914	0	C	A	ATCTGCGTTCCTGCATGCAGATGCTTGCGCCCGCGT
sm5_s00097_80688_136013	C02	8803053	34	A	T	AGGGGTCAGGATGCAACACATTGCATGTGGAAAATA
sm5_s00097_51501_135895	C02	8832240	35	C	T	CTGCAGATGATGGCAAGCGATTGCTGAACACGTAAC
sm5_s00097_49731_135880	C02	8834010	11	T	C	TTATATGACTCTGCACAGGCTTGCACTTTACACATA
sm5_s00097_22280_135741	C02	8861461	34	G	A	CTGCGCTTGATGGCAGTCGGTTGCAGGGAAGGTAGG
sm5_s00079_113780_127679	C02	8997621	26	C	T	TTTTGACGTGAAGCAAACACTTGCGCCGTTCCAGGC
sm5_s00079_156121_127879	C02	9039962	25	G	T	AGGTGCAGGTGGGCAAATTGCTGCTGAACATTGCTT
sm5_s00079_299861_127944	C02	9183702	10	G	A	ATATTTTGCCGTGCATGTAGCTGCTGAAGCACCTGG
sm5_s00079_302533_127946	C02	9186374	16	G	T	TGCAATTTACTTGCAGGACAGTGCGTTACAAACATG
sm5_s00079_483519_127993	C02	9367360	0	G	T	GGCAGCATGCATGCAGGTCTTTGCAGCAACATGCGC
sm5_s00079_493698_127997	C02	9377539	25	G	A	TCTACAAGATGTGCACAGTGCTGCCGTCCCCAAATT
sm5_s00079_527842_128007	C02	9411683	0	T	G	TGTGTGTTATCCGCATATTTGTGCGCACAGTAAGTG
sm5_s00079_570963_128019	C02	9454804	6	G	A	GTGCGTGTGTGTGCATGTGTGTGCATGTGTGTGCGT
sm5_s00079_575788_128025	C02	9459629	4	T	C	GTTGTTTCCCGAGCATGATGATGCTGAGCTGAATGC
sm5_s00079_607576_128034	C02	9491417	5	C	A	CTCTGCGGTGGAGAGATAGATATATCTCTCTTCTGC
sm5_s00079_690941_128062	C02	9574782	33	G	A	TTTATTTTGTGGGCAGTCGAGTGCAGTGTAGCTGTA
sm5_s00079_702287_128064	C02	9586128	0	C	G	CAGACTGTGACTGCAGAGTAATGCAGATCACCAAAG
sm5_s00079_709735_128066	C02	9593576	6	T	C	ACGGCATGCGAAGCAAAGTACTGCATGAGAGTGAGA
sm5_s00079_782584_128091	C02	9666425	2	A	G	TAATTCGCTGAAGCAGCAGGATGCACTGCAACGCTG
sm5_s00079_873963_128115	C02	9757804	27	T	G	CCAGACCTAAACGCAGTCAGCTGCCGGTGATGGGAG
sm5_s00079_874087_128117	C02	9757928	27	T	C	CTTTTCTTCCTGCTGCACCTCATGCAATGGTCGTTT
sm5_s00079_874105_128118	C02	9757946	11	A	C	TTCCCATCAGCCGCACCTGCCTGCGAGGGGGGATTA
sm5_s00079_885903_128125	C02	9769744	30	T	G	GCTTTTGGAGTTGCACTAAAGTGCGAGTGATGATTC
sm5_s00079_936041_128145	C02	9819882	19	A	C	GCTCGACCCGGCAGATCTAAGACGGATCAGGACACT
sm5_s00079_972162_128154	C02	9856003	2	T	G	TGTTGTGGCTGTGCATTCCTGTGCGTAAGCCTCATA
sm5_s00079_985220_128159	C02	9869061	1	G	T	TGTCCACCTACTGCAGGAGCTTGCCAAGGGTGTGGT
sm5_s00079_988188_128160	C02	9872029	24	A	T	GAAGTGGTCGGGGCACCATTTTGCACTTGTTGAAAG
sm5_s00079_1011183_127642	C02	9895024	32	T	G	TCTGGCGAGATGGCAAATAGCTGCATTTTTTTTGTC
sm5_s00079_1017934_127645	C02	9901775	22	T	A	AGGCATGGCAATCGAATGTTCTTCAATGACAATCAA
sm5_s00079_1022567_127649	C02	9906408	2	T	A	GTTCCAATGAAAGCACATCACTGCACCACTCGTAGC
sm5_s00079_1045692_127655	C02	9929533	4	G	A	CCACGTTGAGGAGCATGATGATGCAGAAGTTGATGC
sm5_s00079_1055657_127659	C02	9939498	17	C	A	CCTCTTCCTCAAGCAGGCAGTTGCCCTTGTTCATTT
sm5_s00079_1060218_127661	C02	9944059	30	G	C	GGACAGTTGGAAGCAGTAATGTGCAAAGAAGCGCAG
sm5_s00079_1154207_127683	C02	10038048	30	A	T	ACGTCAGCATATGCAACACAATGCAAGGGCTCCAGA
sm5_s00079_1185303_127695	C02	10069144	7	G	A	CTACGTCACCCTGCATCTCTTTGCTTCCTCTCTGGG
sm5_s00079_1240529_127710	C02	10124370	2	T	C	ATTGACTCGAGGGCAGGCAGCTGCTGACAGACGAAT
sm5_s00079_1242321_127711	C02	10126162	19	T	A	GCTGACGCTCAGGCATCTGTTTGCGTAATCTGCAGA
sm5_s00079_1244185_127712	C02	10128026	24	T	A	GCAACAGCAGGAGCAAAGGTGTGCTGGTAGTGAATA
sm5_s00079_1253586_127718	C02	10137427	1	A	T	GACGGTGTGTGTGCATGTGTGTGCATGGCGTGTGTG
sm5_s00079_1269048_127733	C02	10152889	22	C	T	CAAACTAAGGTGCAGGACCTATCGTGCATTTGGTTA
sm5_s00079_1269085_127735	C02	10152926	25	G	A	TAAAGACATTCTGCAAACCTCTGCAGCAGACACCTG
sm5_s00079_1274059_127738	C02	10157900	2	G	A	GTGTAATATGAAGCATGCTGATGCCTCAAGGTGGTG
sm5_s00079_1275155_127741	C02	10158996	16	T	C	ATACAAGTCTCTGCATTTCTTTGCCCATGATGGATT
sm5_s00079_1284539_127746	C02	10168380	20	G	T	TGCTGGGGAGCAGCAACAGTGTGCTCGTCCTCTTTC
sm5_s00079_1303748_127751	C02	10187589	5	G	T	AAGACGTACGTTGCAAATATTTGCGAGAGCTGTGCA
sm5_s00079_1321297_127757	C02	10205138	29	T	A	TTTACTTTTTCAGCATTTAACTGCCCCAGTGTCAGT
sm5_s00079_1339875_127767	C02	10223716	5	C	T	GATGGCAACATTGCATTTGATTGCATCGTCAATCTC
sm5_s00079_1347468_127780	C02	10231309	15	G	C	TTTTCACTGTCAGCACTCATCTGCTCACACAGTATG
sm5_s00079_1386828_127804	C02	10270669	35	G	A	GATACCACACAAGCAACAGATTGCAAACAGATCTTG
sm5_s00079_1399573_127813	C02	10283414	17	C	A	GTTTCCTTTACTGCAGCCCAATGCTTTGCTCTTTCT
sm5_s00079_1406934_127816	C02	10290775	1	C	T	CCTTTGTCACAAGCAACATGTTGCACTTTGACTACA
sm5_s00079_1407002_127817	C02	10290843	35	A	T	CAGTCAGAGTCACAGCACTGGTCTCAAATCACAAAA
sm5_s00079_1432494_127827	C02	10316335	2	G	A	ACACACACACACGCACACACATGCACGCACACACTG
sm5_s00079_1452075_127839	C02	10335916	33	A	G	AGATTCCTGATTGCAGCGTGGTGCTACTGGTGAGCT
sm5_s00079_1476478_127846	C02	10360319	28	T	C	TCTACATGAGGCGCACACATCTGCTTTATACTGTTC
sm5_s00079_1500236_127851	C02	10384077	18	C	T	CCTATTGCCCCCGCAGGCCTCTGCAGCTCTGTCTTT
sm5_s00079_1519938_127862	C02	10403779	5	T	A	TTCTTTTCTAGTGCACGTGATTGCAGTCTGCCAGGT
sm5_s00079_1551121_127874	C02	10434962	1	C	G	GCAGCATCAGCAGCAGCCAGCTGCCTCCGTCCTCCA
sm5_s00079_1556146_127876	C02	10439987	9	G	A	ATTCCTATTGCCGCAAACTGCTGCGTGCAAGTGTTA
sm5_s00079_1584215_127884	C02	10468056	10	C	G	GGACAGTTTTCTGCAACCTAATGCTGCGTTTCGTTA
sm5_s00079_1606323_127893	C02	10490164	25	C	T	AGCGTGAATGACGCATGTCGGTGCACGTGTACACCG
sm5_s00079_1618292_127896	C02	10502133	5	G	A	GGGCTGATAACTGCAGTTCTTTGCGGAGTGACAGGT
sm5_s00079_1622505_127898	C02	10506346	6	A	T	ATAACTAGTTGAGCACTGGTTTGCCACATGTTATGT
sm5_s00440_2876_164387	C02	10537353	10	G	A	CTGCGTGCTCGTGCATGTGTGTGCATGTGTGTGCGT
sm5_s00440_15857_164385	C02	10550334	1	T	C	TTCCAAGTGACAGCAGACGTTTGCTGCCGTTAAGTT
sm5_s00186_396643_154964	C02	10574648	29	C	G	GATGTGGGTAGGGCAGCAGAGTGCGGCGGCGGACTT
sm5_s00186_369118_154957	C02	10602173	16	A	G	TGGATATCAGATGCAAACGTTTGCAAACTTTCATCA
sm5_s00186_287254_154934	C02	10684037	0	A	G	ACTACCTGCCGAGCAGCAAATTGCAGAGACACAACT
sm5_s00186_186898_154894	C02	10784393	13	A	T	CCAGTAGTCTGGTATGCGATGCAGCACGTGTCCAAG
sm5_s00186_137719_154870	C02	10833572	6	C	T	ATGTTTCGCTCTGCATGTTTGTGCATGTGACAACTA
sm5_s00186_58083_154970	C02	10913208	6	C	T	CACTATCTTATAGCTGTCAACAGCAGCTGGTAACTG
sm5_s00230_503486_159209	C02	11058725	0	T	C	TTCTCAAGGAGGGCAACAGCGTGCCCTCCCGCCCGC
sm5_s00230_351005_159156	C02	11211206	29	G	A	CCTCCCCTCTTAGCAAGGGGCTGCTGTGTGTCAAGA
sm5_s00230_323982_159148	C02	11238229	8	C	T	GTTTTGTGCAGGAGGACAGCTGCTTTTATTTTAATT
sm5_s00230_251072_159127	C02	11311139	5	G	A	GAGGAGGCCGAGGCAGAGAGCTGCACAGAGCGTGAA
sm5_s03939_702_165835	C02	11563013	25	A	G	GCGTGATGGAGAGCAGGGAGATGCCAGCGTCTTTGG
sm5_s00040_61991_99152	C02	11625156	11	C	G	ACACACACACACGCACACACATGCATACAAAGACTA
sm5_s00040_195796_98327	C02	11758961	0	T	C	TGATTTTAAGATGCACTTGAGTGCCTACTGACTCAC
sm5_s00040_196012_98331	C02	11759177	5	C	T	ATAATCCACCCGGCAACCCCCTGCTCTGTAGTACTT
sm5_s00040_262094_98593	C02	11825259	4	A	G	CATGAAAGTGTGGCAATATGTTGCATTTGCGCACAG
sm5_s00040_265231_98606	C02	11828396	5	C	T	TCCTACATAGACCATACCATAGTATTTAATGACATC
sm5_s00040_265348_98610	C02	11828513	25	C	T	ATAACCACACTACGTATCCCTGCAGCTTACAATCTG
sm5_s00040_269542_98633	C02	11832707	32	T	G	CACTCCAGCAGTGCAATCAAATGCAATTATGCTGTA
sm5_s00040_287718_98679	C02	11850883	21	G	T	CAGGTCGCCCACAGCTGGACTGGCGGCGATCAGCTC
sm5_s00040_388189_99072	C02	11951354	17	T	C	CTTAAGGCACCTGCAGATGTATGCCCTTGATAAACC
sm5_s00040_432141_99092	C02	11995306	13	C	A	TTCTGTAAATTAGCAACCGACTGCAGAGACGACAAT
sm5_s00040_441722_99093	C02	12004887	18	A	G	CTATAACTGTGTGCAATTAGGTGCGGAGATGGCCCA
sm5_s00040_447982_99095	C02	12011147	0	G	A	GCTCTCCAAGGGGCAAGCAACTGCAAATCAAATAGG
sm5_s00040_458873_99099	C02	12022038	33	G	T	ATGTTCTGCCCAGCAGGCCCGTGCCCCGCCGCCGCC
sm5_s00040_463223_99102	C02	12026388	0	C	G	CGTTGTTTCGGTGCAGAATGATGCGAAGGCTTCAAA
sm5_s00040_467738_99105	C02	12030903	10	G	A	GAATCAAGGGGGGCAGCACTGTGCACCACACACACA
sm5_s00040_526082_99120	C02	12089247	9	C	T	AGCCCTTGACGTGCACCCGTGTGCGGTCATAGCAAC
sm5_s00040_526140_99122	C02	12089305	22	T	A	TTCAGAGAGTTAGCTCTCTGTTTGGGCTTTAGTTTT
sm5_s00040_533587_99124	C02	12096752	7	A	G	CATGCATGAAGCGCAGTAGTCTGCCGATTTTCGTGC
sm5_s00040_547224_99128	C02	12110389	32	C	A	CCTCAACGACTAGCAACCAGTTGCCCTCACATATCA
sm5_s00040_577506_99138	C02	12140671	32	C	T	TCCTCTCCATCGGCAACACCCTGCGAAGAAAATCAA
sm5_s00040_578482_99140	C02	12141647	6	A	G	ACACACACGCGCGCAGCCTATTGCACTTATCTATTG
sm5_s00040_580892_99141	C02	12144057	34	C	A	CTCTTTGCCCGGGCAACCTCTTGCCCTCTTGAGCCT
sm5_s00040_589777_99143	C02	12152942	25	G	A	ATTGATGCCATGGCAGCGTGATGCTAACTGCCAGTC
sm5_s00040_609675_99150	C02	12172840	30	G	A	CAAAGTGAATGAGCAGACGAGTGCCAAACAGTCGAA
sm5_s00040_703279_99183	C02	12266444	24	C	T	GCTCTCAACAGAGCATAACATTGCCTTTGTCCAGGG
sm5_s00040_725259_99192	C02	12288424	0	G	A	GCTGTTTCAGCAGCAGCCTGCTGCACCAACAGAAGA
sm5_s00040_766823_99203	C02	12329988	30	T	A	TGTTGTCTGTCTGCACTGTACTGCAGGTGGTGGAGC
sm5_s00040_788914_99207	C02	12352079	25	C	A	TCATACAACACTGCAGTTTACTGCACACATTCACAC
sm5_s00040_800873_99211	C02	12364038	9	G	T	GGACATTGCGCAGCAGATTAGTGCAGCGTGACTGAT
sm5_s00040_814332_99215	C02	12377497	30	C	T	GCACTTGACAAAGCAAAACAATGCTCTTGTCCATGT
sm5_s00040_832163_99218	C02	12395328	33	T	C	ATGCTGTCAATCGCATATCCATGCGCCAATACATAC
sm5_s00040_861392_99223	C02	12424557	34	A	G	CTGCCTGTGGCTGCACATGGCTGCAGCTGAAAATAA
sm5_s00040_866007_99225	C02	12429172	2	A	T	ACAGTGCAACAAGCAAGGAGTTGCTGTTCCAGAGAC
sm5_s00040_881540_99230	C02	12444705	7	A	T	AGATCCTAAAAAGCATCCATGTGCCCTAAGACGCCG
sm5_s00040_883676_99231	C02	12446841	33	C	T	AACACCACCATAGCAGCACCATGCTACTTTAGCCAG
sm5_s00040_894161_99237	C02	12457326	11	C	T	ATGTGCTACAGCGCAAGACATTGCTGATAAAGTTCC
sm5_s00040_909204_99239	C02	12472369	25	G	T	GAATTTGATGGAGCACGTTTGTGCATATTCCGCCGG
sm5_s00040_914805_99240	C02	12477970	35	C	T	AAAGAAGACAGAGCAACAAGTTGCAGCCTTTAGAAC
sm5_s00040_951042_99247	C02	12514207	29	C	T	CGATATCGCGATGCATAACAATGCGTTGTCCTCTAA
sm5_s00040_961034_99249	C02	12524199	2	G	A	TCGGAGTGGATGGCATGCAGGTGCACCAGACCACCA
sm5_s00040_1010909_97985	C02	12574074	4	C	T	TTTCCAAGTATGGCAGTGAGCTGCCCCTGTTAAACA
sm5_s00040_1037560_97997	C02	12600725	17	C	T	CACACACACCTTGCAGACACTTGCAGAGATCCGACA
sm5_s00040_1040759_98000	C02	12603924	7	A	G	CAAAATCAGGTGGCAGCAGCCTGCTAAGCAGGGTGT
sm5_s00040_1052541_98003	C02	12615706	28	G	A	ATTATGTGACAAGCAACCCTCTGCACAAGACGGTAC
sm5_s00040_1053504_98004	C02	12616669	35	T	A	CGCTGCACTACGGCATCCAGGTGCACTGGCCACACT
sm5_s00040_1062716_98007	C02	12625881	15	C	A	TCCTATTTCGTCGCACAGTGCTGCATGTTGATGACA
sm5_s00040_1082266_98012	C02	12645431	34	T	G	TTCACGTGTTTAGCAGAGGCTTGCATGTTTACACTA
sm5_s00040_1109741_98021	C02	12672906	10	A	T	ACACACACACACGCACGCATGTGCGCACGCGGGCAG
sm5_s00040_1118899_98031	C02	12682064	22	C	G	TCATGAACTCTTGAATTCAGGACTTATTAGTTTCAG
sm5_s00040_1177647_98054	C02	12740812	6	G	A	GGAGATGTACACGCACACATGTGCCTGAAAACACAC
sm5_s00040_1182973_98056	C02	12746138	6	C	T	CGTGCTCGTACAGCATGTGGGTGCGGCGATCTACTG
sm5_s00040_1209708_98063	C02	12772873	21	G	T	ACAAACACACTCACCTCTCTCGCTCGCTCCCGTTTG
sm5_s00040_1260370_98080	C02	12823535	0	A	T	AAACACACGCGTGCACACGCGTGCACACACACACAC
sm5_s00040_1269130_98084	C02	12832295	7	T	A	TTTACTTTTGCAGCAACCAGCTGCGGTCGAGCCCAC
sm5_s00040_1280489_98092	C02	12843654	29	G	A	TTTTGGAGACGGGCAGTGGCATGCACCTCGTCATCT
sm5_s00040_1287322_98094	C02	12850487	17	A	G	TAAAACGCTGGTGCACCACGGTGCGCGCGTGTGTGT
sm5_s00040_1309483_98105	C02	12872648	30	G	A	ACTACTTTCACAGCATCAATGTGCGCCTCTGTGTGT
sm5_s00040_1322246_98114	C02	12885411	0	C	T	TGGCTGAGCTTGGCAGAGCTGTGCTGGAATGTTGGA
sm5_s00040_1329783_98115	C02	12892948	26	A	T	CTCCACGTGGTAGCAGATGACTGCGTATGATGGATT
sm5_s00040_1332643_98119	C02	12895808	4	C	A	CAACCCTCAAGGGCATCTAAATGCCCCCAAAATATG
sm5_s00040_1345477_98129	C02	12908642	17	G	T	GCGCGCCGCCATGCAATGGCCTGCATACCAGCCCAT
sm5_s00040_1352205_98133	C02	12915370	6	C	T	ACATCCCTCAGAGCAGCTGCATGCAGCTTTTGTGGT
sm5_s00040_1366333_98135	C02	12929498	20	A	C	AGGACATCCCAAGCAATCAGATGCGCCGAGACGGTA
sm5_s00040_1406002_98154	C02	12969167	26	C	G	CAGTTCATGAAAGCAAACTGCTGCCAGTCTTTCTGA
sm5_s00040_1412181_98155	C02	12975346	11	T	C	TGGTGTAGTCTTGCAGGCCTTTGCTTAGTAGCAGCA
sm5_s00040_1413108_98156	C02	12976273	34	G	A	GTGTATGTGAGTGCACACGTGTGCAAGTGACTTTGT
sm5_s00040_1426487_98161	C02	12989652	6	A	T	CAACATTGCGACGCATGTAGATGCCGTCTGATTTAT
sm5_s00040_1433230_98164	C02	12996395	31	G	T	TCACTCATATGTGCAGGCTCATGCCATGCTTGTTTA
sm5_s00040_1435859_98169	C02	12999024	11	T	C	TTTGGCCGTTTTGCATGTGTGTGCGCTCGTGTCTCG
sm5_s00040_1485106_98179	C02	13048271	28	A	G	TACAATCAAGCTGCACCAAACTGCTCACACTCACAG
sm5_s00040_1506536_98183	C02	13069701	5	C	A	CACGTCATGTTAGCATCTAGCTGCAGAGACTAACAT
sm5_s00040_1527809_98192	C02	13090974	1	C	T	GCGTGAAGCTCTGCAGTATATTGCTCCGCTCCAAAC
sm5_s00040_1529322_98193	C02	13092487	1	C	T	GCGCGGTAGCTGGCAGCCGCCTGCGGGCCCCGTCTC
sm5_s00040_1532889_98194	C02	13096054	28	A	G	CTGGATATAAAGGCACAGCACTGCGGTCACATACCA
sm5_s00040_1577974_98209	C02	13141139	33	T	A	CAGATGATGTCGGCAATTTGATGCGAGTAGTAAAGT
sm5_s00040_1602240_98215	C02	13165405	30	G	A	CTGGAACAGATAGCAGACCCCTGCCGGAGGGCCTTG
sm5_s00040_1641508_98226	C02	13204673	33	G	T	TCTGAGCACGGCGCACACCGGTGCGAACGAGAATCA
sm5_s00040_1642878_98227	C02	13206043	2	G	A	TTGACAAATGTGGCACTGCGGTGCAACCGGATTCTG
sm5_s00040_1665924_98238	C02	13229089	35	T	C	GAATTTTGCCTCGCAGCCAAATGCAACATAAAACAT
sm5_s00040_1744480_98256	C02	13307645	34	C	A	GGAGATGACTGCGCAATCTACTGCCTTGCCGGCGCT
sm5_s00040_1774971_98272	C02	13338136	0	G	A	GCACGCACGCACGCACGCACGTGCACACTTTTCTAA
sm5_s00040_1816529_98280	C02	13379694	33	T	C	GGAACGACGAACGCAAACAAATGCTTTTTTTTTTCA
sm5_s00040_1860756_98297	C02	13423921	19	G	A	AGGTCGCCTGCCGCATTTTGATGCTGTGAAGCCTTT
sm5_s00040_1864307_98300	C02	13427472	19	T	G	AGTTGTCTTACAGCAAAATGATGCGCGCCCTCTGTG
sm5_s00040_1889486_98305	C02	13452651	30	C	T	CAAGCAGGCGCAGCATGCCTTTGCCCATCACTCAAA
sm5_s00040_1922347_98309	C02	13485512	14	A	C	ATGAACGTATGCGCACACCTGTGCGCCACGGCCGTC
sm5_s00040_1932134_98315	C02	13495299	6	T	G	CATCGGTGCTTTGCAGCTGGCTGCGGGGAGAAAGCG
sm5_s00040_1934588_98317	C02	13497753	7	G	T	GTAAATGGTGTGGCAGCTCTGTGCTTTAAATTCCAC
sm5_s00040_1934831_98320	C02	13497996	28	A	C	AAGAAAAAGCGTGCACGGAGCTGCATGACAAAAACA
sm5_s00040_1936355_98321	C02	13499520	24	A	G	ACACGCTCACGAGCAGTGCTGTGCGGACGCCGTCCA
sm5_s00040_2001269_98350	C02	13564434	5	C	T	ACACACAAACAAGCACAAGCGTGCGCGCACACACAC
sm5_s00040_2004090_98351	C02	13567255	4	C	A	ACTCCAGACTCTGCAGCTCTTTGCATCACTGCATTT
sm5_s00040_2085962_98375	C02	13649127	34	G	T	AGGTACGAGCGCGCAATACTGTGCATGTGTGTGTGT
sm5_s00040_2092909_98378	C02	13656074	35	T	G	AACTAATGCCCAGCAAGTGTGTGCGCAAGTGTGTGG
sm5_s00040_2099099_98380	C02	13662264	34	G	T	AGCATTTTGACGGCATCTTCATGCTTATTTCTTCGA
sm5_s00040_2137707_98392	C02	13700872	19	C	T	CGCAGACATTTTGCACACATCTGCTGGTCTGTGAGC
sm5_s00040_2145363_98394	C02	13708528	29	C	A	TATAGCCAAATGTGTTTATGAAAAAAAAACCCCGAG
sm5_s00040_2152445_98400	C02	13715610	4	C	T	AGAACATCCGCAGCATTGTCGTGCAGATGGTTCATT
sm5_s00040_2164059_98404	C02	13727224	33	G	C	GAGGCAAAACAAGCAACATAATGCAAGGTTAATGGA
sm5_s00040_2166062_98410	C02	13729227	2	C	A	CACGTGATAGGAGCATTTTACTGCTGTAGTCGCTGT
sm5_s00040_2179203_98415	C02	13742368	2	T	A	GATGCCAACACTGCAGCTGCATGCAAAACACAGAGG
sm5_s00040_2180586_98416	C02	13743751	8	T	G	TATGAAATGAATGCATGTCATTGCCTGACGCCATCG
sm5_s00040_2222929_98441	C02	13786094	8	G	A	TATACCGCGGGGGCAGATAGCTGCTCAACCAAATAG
sm5_s00040_2231545_98444	C02	13794710	9	G	A	TCCCCTCCCAGAGCATCTGAATGCAGAGATGAAGTT
sm5_s00040_2252854_98450	C02	13816019	11	G	A	CATTCCATCCCAGCACCTCTCTGCTGACATCCCTGA
sm5_s00040_2277247_98460	C02	13840412	0	G	C	GAAACACGGTACGCAGTTCCCTGCATACATCCACGG
sm5_s00040_2298241_98470	C02	13861406	8	A	T	GAAAGGGGAAAAGCAAAAAGGTGCAAATGACAGCTA
sm5_s00040_2330970_98477	C02	13894135	4	T	A	ATTATTTCAGAAGCACTGGGCTGCCCTTAATGCCGA
sm5_s00040_2359713_98494	C02	13922878	18	C	T	GCATACACACAAGCACACCGGTGCATGCTCCGCCAC
sm5_s00040_2359761_98499	C02	13922926	0	A	G	ACACACACACACACACACACGTAGTGACTGAGGAGG
sm5_s00040_2374135_98512	C02	13937300	2	A	G	ATATGAACAGGACTCTGGTAGCAATCGACCAACACA
sm5_s00040_2374191_98513	C02	13937356	24	A	G	CAAGTTGGACGAGCATTGTTGTGCACAGTTCAACCC
sm5_s00040_2447762_98535	C02	14010927	35	G	A	TGTGTCCACGGGGCATGCTGATGCTGTGTTTATTTG
sm5_s00040_2452967_98537	C02	14016132	25	C	T	ATGTGTACCCAGGCAGATCTGTGCTCTGTCATCTAA
sm5_s00040_2455076_98542	C02	14018241	35	T	G	CAGGCTCGGGGAGCAATTCTCTGCTTTGTCCCTCGG
sm5_s00040_2462152_98545	C02	14025317	25	C	T	GCCGCCATATAGATCTCCATGGCCGCGGTGGCCTCT
sm5_s00040_2491818_98556	C02	14054983	4	A	G	CTCTAAACATGTGCATGCATGTGCTCGGCCAGTCCT
sm5_s00040_2496231_98562	C02	14059396	34	A	G	ACACACACACACGCACACACATGCTCACACACACAC
sm5_s00040_2516452_98565	C02	14079617	15	G	A	GTCACAAGAGGAGCAGGCTCTTGCAGAGCAGAGGAG
sm5_s00040_2578806_98581	C02	14141971	2	A	T	ATACTTGTCATAGCAAGTTAATGCCACCCATGGGCA
sm5_s00040_2603425_98587	C02	14166590	31	C	T	TGTTCTCCAGACGCACAGTGATGCTGTTGGTCAGCA
sm5_s00040_2619665_98590	C02	14182830	0	G	T	GGGCAGCAGTGAGCACGAGTATGCCAGACATGACGA
sm5_s00040_2655662_98612	C02	14218827	1	A	T	AAGTACCGATGGGCATTCCAGTGCTCACTAGTATGA
sm5_s00040_2656413_98613	C02	14219578	30	C	A	CCGGCTGCAGACGCAAAGAGCTGCCTCTGACTGTCG
sm5_s00040_2676792_98621	C02	14239957	2	G	A	ACAGCCATCAGAGCATGTCACTGCACTCAGGTGTGA
sm5_s00040_2685236_98628	C02	14248401	6	T	G	CCCGCGGCAGAAGCAGGAGATTGCTTCAGCATCTTC
sm5_s00040_2698760_98634	C02	14261925	2	G	A	GCGCACACGCACGCACCTGAATGCCCACTGGAGTTT
sm5_s00040_2705767_98635	C02	14268932	3	G	A	GCTGTTACCGCAGCAAACATCTGCTCAAACACGACG
sm5_s00040_2730707_98644	C02	14293872	32	G	C	TAGCTCATCGCTGCAGATTTCTGCACTCGTTCCTTT
sm5_s00040_2741252_98647	C02	14304417	32	A	T	TATTTTCCCACTGCAGCTTTGTGCACAACAGAATCA
sm5_s00040_2749833_98650	C02	14312998	30	A	T	ACCTCTTAGTCGGCACGCAAATGCAAAACGAAGACA
sm5_s00040_2763871_98653	C02	14327036	35	C	A	GTGTTTGCAGCTGCACTCAGCTGCCGGTAAGCTTAC
sm5_s00040_2772620_98654	C02	14335785	25	G	C	CTCCACTGCACAGCATGTACATGCAGTGCAGGTCTT
sm5_s00040_2783917_98657	C02	14347082	29	C	A	TGGACTCATCTGGCAGGGTGTTGCCCCTGCACGGGC
sm5_s00040_2798010_98658	C02	14361175	31	A	C	AAAGAAGGTCCTGCATACAGGTGCAGATTGCATTCT
sm5_s00040_2810533_98660	C02	14373698	26	T	C	AGCTCCCTCAGGGCAGCATGCTGCGCCCTGATACAC
sm5_s00040_2843562_98668	C02	14406727	31	C	T	CATTTCATTTTTGCACTCCAGTGCCGTTTCCCGTAT
sm5_s00040_2859138_98675	C02	14422303	32	C	A	TGTATCCCATCAGCATCTGACTGCAAACCCAGCAGG
sm5_s00040_2863920_98677	C02	14427085	33	T	G	AATGGAGAATACGCAGTCTCGTGCGATATTTTATAC
sm5_s00040_2914835_98697	C02	14478000	7	G	A	CTATGGTGCGGAGCAGAGTTATGCTGGTTTACTGAT
sm5_s00040_2926896_98702	C02	14490061	10	G	A	AAGCTGCTTAGGGCAATTCTCTGCATTCACAAAGCA
sm5_s00040_2938777_98704	C02	14501942	32	G	A	TAGTCTGTGTCTGCATCTGCATGCCACAGGGTGAAT
sm5_s00040_3014791_98722	C02	14577956	34	G	A	GTAAAGGCTCTTGCATGTTTCTGCCCTGTGCACAGC
sm5_s00040_3022842_98724	C02	14586007	31	C	A	CGACAATATTTGGCAGCCGGCTGCAGTGTCACGCCT
sm5_s00040_3041132_98727	C02	14604297	9	T	G	ATAAGTCAATTTGCACATTTGTGCGTCCATTGGGAG
sm5_s00040_3085870_98747	C02	14649035	19	C	A	AAAGCCATGCCTGCAATCGCATGCGATGTTGTGGCT
sm5_s00040_3097068_98750	C02	14660233	24	G	A	CTTTTGGGCCCAGCAGCATGCTGCGGTGATAGTGGA
sm5_s00040_3109370_98756	C02	14672535	14	T	G	CTCAGATATCCATTTCCATAAAGGCGTATCATGGCG
sm5_s00040_3129182_98765	C02	14692347	1	A	C	GATCAGTTGCCAGCAGCAGGATGCTGACATAGGCCT
sm5_s00040_3141144_98768	C02	14704309	8	C	A	CATGTTCACTAGGCACGTGCATGCCGGTGTTAACAG
sm5_s00040_3165544_98779	C02	14728709	33	T	G	AATTACCATCAGGCATTCTACTGCCGCTGCACATTC
sm5_s00040_3242743_98808	C02	14805908	18	C	A	TCTGCTGTTTTAGCAATACGGTGCTAATGTGCACAC
sm5_s00040_3247674_98812	C02	14810839	33	C	T	TGTGACTTGTTTGCAAACGTGTGCGCAATATGACAA
sm5_s00040_3287397_98840	C02	14850562	35	G	T	CAACAACTGAACGCACTGCGATGCCAACATTTGGTG
sm5_s00040_3299902_98843	C02	14863067	35	T	A	TTCACTCCCCTTGCATCCCCTTGCATCTAAATACTA
sm5_s00040_3304722_98846	C02	14867887	27	T	G	ACTATTCTGCAGGCATGGTGTTGCTGTTTCGACCAA
sm5_s00040_3305132_98847	C02	14868297	21	T	G	AGCGGGTGGAGGGCAGGTCTGTGCCTCCTGGCTCAG
sm5_s00040_3341007_98853	C02	14904172	4	T	C	ACTTCCTGGTTGGCAATATCTTGCACTTCAGAGGCA
sm5_s00040_3389364_98878	C02	14952529	9	G	C	GAATGGATGGCGGCAGATTCCTGCGCCGAGGCCTCC
sm5_s00040_3396300_98881	C02	14959465	3	G	T	GAAGCTTTATCTGCAGGACGCTGCGACATTATTATT
sm5_s00040_3398690_98883	C02	14961855	1	C	T	CCGTCTCCCCCGGCACAACAATGCGCTTTTGTGATG
sm5_s00040_3425270_98892	C02	14988435	5	T	G	CTGTTTGCAAGAGCAGAACAATGCTCATTCACTCCA
sm5_s00040_3439559_98897	C02	15002724	2	T	C	CCCTTCCTGATGGCATGTGAGTGCCTTCCGCCACAG
sm5_s00040_3447666_98905	C02	15010831	31	C	T	GACCTTAAATGGGCAATACAGTGCAAACTCCCGTTA
sm5_s00040_3475465_98908	C02	15038630	0	C	T	CTTCCTCTCGGCGCACATTATTGCGAGTTTTTCCCG
sm5_s00040_3499481_98912	C02	15062646	18	C	G	GCACAGAGCAGTGCAGCGCTTTGCGGTTTGCTACGT
sm5_s00040_3517382_98915	C02	15080547	2	T	G	AGTTTTAATTACGCGTATTAGCGGCTAAAGGCTCTC
sm5_s00040_3517461_98916	C02	15080626	22	A	G	CTCATCGGCTTCTCGGGAGCTGATGATGCGGAGGCA
sm5_s00040_3521820_98926	C02	15084985	13	C	G	GCAGAAAAGCATGCAGTTAAATGCTGGAATTAGCAT
sm5_s00040_3535683_98930	C02	15098848	7	T	A	GAGCGTAAATGTGCATGTTTATGCACACTCGTAGGC
sm5_s00040_3597667_98949	C02	15160832	5	G	A	CAGTGGATGCCAGTGTAGGAAGAAGTATGAGTTTTG
sm5_s00040_3597702_98950	C02	15160867	12	G	A	GAGTTTTGTTATGCTGGCTTGAAACAAATCCACACT
sm5_s00040_3617367_98964	C02	15180532	4	G	C	CAAAGTGTCCCCGCATAAGAGTGCTTGTTGTGTGGC
sm5_s00040_3659782_98978	C02	15222947	13	A	T	AAACTGCGGAACAACATTGTATCCTAGCGTTAGAGT
sm5_s00040_3659797_98979	C02	15222962	7	A	G	TCCTAGCATTAGAGTCAGCTGAGACATTGTGCGTGC
sm5_s00040_3659843_98980	C02	15223008	19	C	T	GCGTGCGTCCGCGCAAATGCGTGCCTCTGTGCATAT
sm5_s00040_3681533_98990	C02	15244698	7	G	A	GAGCCCCGCGAAGCATACAGATGCCAGAGCCTTTTA
sm5_s00040_3684670_98991	C02	15247835	1	C	T	TCGACCCAGACTGCAGGCATGTGCCGCTGTAAATTC
sm5_s00040_3695391_98999	C02	15258556	4	G	A	GTATGTGTGTGTGCATGTGCCTGCCTGCTAGTGTTT
sm5_s00040_3714804_99005	C02	15277969	10	C	T	GGCGGCACCACGGCACCACGTTGCTGTCAGATATGA
sm5_s00040_3718611_99007	C02	15281776	33	G	C	ATTAACGTGTCGGCAGGCTGTTGCATGAATGTGGAA
sm5_s00040_3735261_99013	C02	15298426	26	C	T	TGCTTGCCAGCCGCACTGGTGTGCAGCGCAGGGGTA
sm5_s00040_3753564_99022	C02	15316729	32	C	T	TTGTGGATCACTGCACTTTCCTGCCTGCAGAACATC
sm5_s00040_3783439_99032	C02	15346604	29	T	C	TTTTTAAAGATGGCAATAGTGTGCGTCTGTGTGTCT
sm5_s00040_3784678_99033	C02	15347843	9	A	C	ATCCTGCAAACTGCAGCTCTGTGCTACATACAAGTT
sm5_s00040_3823753_99046	C02	15386918	6	A	C	CAGTGCCAGCCAGCACTCGATTGCTTCCCACTTGCC
sm5_s00040_3823779_99047	C02	15386944	1	C	T	TCTCCACAAGAACCGACTGTTCCGTTGCCTCTGTGC
sm5_s00040_3823814_99048	C02	15386979	33	A	T	CCACAAGAACCGACTGTTCCGTTGCCTCTGTGCAGA
sm5_s00040_3846191_99060	C02	15409356	26	C	T	GTGTGTGTGTGTGCACTCACGTGCCACATGTTTACA
sm5_s00040_3864621_99062	C02	15427786	0	C	A	CGCGCGTGTGCAGCACATGCATGCTACTATGTCAAA
sm5_s00040_3866897_99064	C02	15430062	2	G	T	GATCTCCGCATTGCAGAGCAGTGCATTGCCGGTGCC
sm5_s00036_81382_93886	C02	15517960	24	C	T	CCCCAGAAATGAGCACCAGACTGCCGGATCCTGCTG
sm5_s00036_204254_92983	C02	15640832	28	T	G	GGAGGGTCAAAGGCAAAGGTGTGCGCATGCTTTTTG
sm5_s00036_220108_93060	C02	15656686	15	C	G	CATTTGTCAGCTGCACAAAAATGCTGCCACTGTCAC
sm5_s00036_263562_93238	C02	15700140	18	G	A	CTCTAGGAAAAGGCAAAAGGTTGCATCATTAGTCAC
sm5_s00036_277942_93301	C02	15714520	27	T	C	AAAACTAGTTGAGCACACCTTTGCAGGCGGAAAAAT
sm5_s00036_282170_93317	C02	15718748	24	A	G	TAACAACTCTCAGCAGCGTATTGCATGTGCCTTTAG
sm5_s00036_287798_93347	C02	15724376	15	T	C	ACGGTCGGAGCGGCATCGGTGTGCTGTCCACGGTGG
sm5_s00036_315276_93452	C02	15751854	32	G	A	TATGGACACGTTGCAGGCATTTGCGGCGACACGGTG
sm5_s00036_320366_93474	C02	15756944	24	C	T	AGTCAAAGGGTCGCAAAATGATGCCCACCCCTGTGT
sm5_s00036_330867_93517	C02	15767445	17	G	A	TATATCCACACCGCAACACAGTGCACCTTTCCACTG
sm5_s00036_352091_93569	C02	15788669	4	G	A	CGGCGGACAAAGGCAAGAGGATGCAGAACACAGTGG
sm5_s00036_371003_93636	C02	15807581	13	A	T	ATACGTGTAATGCAAACACGCTAACTCCCGAGTCAG
sm5_s00036_372167_93646	C02	15808745	9	G	T	GATGACGCGGGGGCCACATTCCTATGCACTGCTTGT
sm5_s00036_404521_93753	C02	15841099	8	C	T	AAACCACCCGAGGCATTGGGTTGCAGCTCTGCTCAG
sm5_s00036_416491_93761	C02	15853069	32	C	A	ACACAGAAGGAGGCAGGCATGTGCTTTATTGTCACT
sm5_s00036_418584_93762	C02	15855162	3	C	T	GGACGGTGATTTGCAGCTACGTGCGGGAAGTCGCCA
sm5_s00036_519371_93790	C02	15955949	19	T	A	CCAGGACTGAGTGCATGAATTTGCCTCTTTTTGACC
sm5_s00036_534561_93791	C02	15971139	26	C	T	TGTAATTGTTTTGCACTGCTTTGCATCCGCGTGTTG
sm5_s00036_578245_93801	C02	16014823	27	C	T	CCGGGCAACCCTGCAGAGAGGTGCAATCTCAACGCC
sm5_s00036_578763_93803	C02	16015341	9	A	T	ATTAAACGTAACGCAGTCTACTGCAGTAGCGGTCTA
sm5_s00036_581726_93804	C02	16018304	28	G	A	CCATCTCCAAGGGCAATGTGGTGCTGGAGACAATGG
sm5_s00036_590594_93811	C02	16027172	1	A	G	CACACGCGCGCGGCACATACATGCGCCCACAACTAT
sm5_s00036_609645_93815	C02	16046223	17	A	T	CTGAAAGCCGAGGCAGTATAATGCTACAATGCTGCA
sm5_s00036_611577_93816	C02	16048155	4	T	A	ATGCTAATTTATGCAGCAAGGTGCTCGAACATCTAA
sm5_s00036_642732_93819	C02	16079310	18	G	C	GTGCGGATGAATGCACGAGCCTGCCCTTCACACGAC
sm5_s00036_707846_93841	C02	16144424	10	G	A	ACAGAAGAGGGAGCAAGGGAGTGCGTCTCGCCCGTG
sm5_s00036_751754_93856	C02	16188332	20	G	T	CATAGGCAGACGGCAGGATGGTGCGAGACAGAGACG
sm5_s00036_758167_93860	C02	16194745	2	T	C	TATGTATGGCAGGCATCCATGTGCAGGATCGATGAG
sm5_s00036_772490_93867	C02	16209068	24	C	T	TTCCATCTCAAAGCAGTGTTTTGCCGAAACACAGCA
sm5_s00036_776822_93870	C02	16213400	34	G	A	ACTGTGCAGTGTGCACAAGTGTGCTTTTGTGTCCGC
sm5_s00036_794511_93880	C02	16231089	25	C	G	CAATATGTGCGAGCACTGGTGTGCGCACAGGCCTGT
sm5_s00036_831273_93890	C02	16267851	0	A	T	TAGGTGCATGTTGCAGTCTGATGCAATATAATCCAA
sm5_s00036_844489_93894	C02	16281067	22	T	A	TCCACCAAAACATTAAAAGGACTTGGAGGCAGCTAA
sm5_s00036_877966_93907	C02	16314544	10	T	C	TGCAGCTGAGTGGCAATTTGGTGCTACAGCGCCCAA
sm5_s00036_923823_93916	C02	16360401	0	G	A	ATCTACGGATCAGCAGGCAAGTGCCTGCACTCTGAG
sm5_s00036_954602_93920	C02	16391180	33	T	C	GAAAAGCTTTTGGCAGCATCCTGCCTCTACAAACGT
sm5_s00036_982979_93928	C02	16419557	4	G	A	ATATGCTCAGGTGCATCAGAATGCGGTGACGGGCTC
sm5_s00036_992418_93930	C02	16428996	25	G	T	CAAGCAGCTATGGCACTAAAATGCTGCTTATACACT
sm5_s00036_1001125_92613	C02	16437703	21	A	C	ATGGCACTGACGCTTCACTGCACTCCCAGAGAGGGG
sm5_s00036_1001134_92614	C02	16437712	8	G	C	CTCCCAGAGAGGGGGGGGACCTAATCTTGTCATGTG
sm5_s00036_1065964_92636	C02	16502542	9	G	A	GGATGATCCGAGGCATCCCCTTGCCAGAAGGGGTAT
sm5_s00036_1079628_92640	C02	16516206	10	A	T	AATGGGGTAAATGCAGTGTCATGCATCACAGGACAT
sm5_s00036_1090497_92648	C02	16527075	6	G	A	GCGTGCGTGCGTGCATGCGTGTGCCAGTCTACCTGC
sm5_s00036_1091246_92650	C02	16527824	33	T	A	TGATTTGTCGCAGCAGTGTGCTGCTGCTTTGACTCC
sm5_s00036_1112417_92662	C02	16548995	7	C	T	CCCTACTCTTTGGCAAGACCATGCACCATCTTTTGT
sm5_s00036_1116133_92664	C02	16552711	4	A	G	GCCTAGAAGAAGGCAGTGAGATGCAGGGTGAGAGTG
sm5_s00036_1117294_92665	C02	16553872	0	A	T	AAGGTGGGCTGCGCACAAGGATGCACCCTGTTCTCA
sm5_s00036_1154563_92672	C02	16591141	26	T	A	CGTGCTGCAGGAGCAGCTTGATGCAGTCCAGGTTTC
sm5_s00036_1161737_92673	C02	16598315	9	G	T	TCTCATCGTGTGGCAGGTGAGTGCATCAACCAACAC
sm5_s00036_1187731_92684	C02	16624309	31	A	G	GAGGGCAACCGAGCACGAGCATGCGCGGGGGACGGG
sm5_s00036_1208231_92693	C02	16644809	11	G	A	GGTTCTGTACCGGCACCGCACTGCGACGTGTTCAAA
sm5_s00036_1215202_92694	C02	16651780	35	T	C	CCAACTGCAAATGCAGACAAGTGCGACAGTGAGCAT
sm5_s00036_1222349_92697	C02	16658927	10	T	C	CTCTTTTTTTTCGCACCCTCATGCCAACGCAAACAC
sm5_s00036_1277452_92723	C02	16714030	8	G	T	TGTCACGCGACTGCAGCCCCATGCAAACTGCTTCAA
sm5_s00036_1293807_92724	C02	16730385	1	C	A	ACGTGTTAGCAGGCAGTGGCCTGCTTACACATCCAG
sm5_s00036_1317178_92732	C02	16753756	35	C	T	TGCATCAATTCAGCATTACAGTGCTGTGGCTACACC
sm5_s00036_1350315_92747	C02	16786893	11	T	C	GAATGGGAGAACGCAAATGTCTGCGTTTCTCTGGAC
sm5_s00036_1381036_92754	C02	16817614	26	G	T	AAACTGTTTTTCGCAGCAAAATGCTTGACTCTATAA
sm5_s00036_1420871_92765	C02	16857449	25	A	T	TGTTGTTCTTGTGCAATCGACTGCCAACAAAGGTTA
sm5_s00036_1423818_92766	C02	16860396	7	C	T	TGCAGGCCGTCGGCAACATGTTGCACGTGTCGGACC
sm5_s00036_1427669_92768	C02	16864247	19	C	G	GTCGGCGGATCCGCACTCGGGTGCGCCCCAGGACGC
sm5_s00036_1452873_92775	C02	16889451	10	G	A	GTGGGACAAAGTGCAGGAAAATGCTACAGAAGAGGG
sm5_s00036_1457095_92776	C02	16893673	7	C	G	TGATGATCTTTTGCACGAGGATGCTCCAAAGGTTGT
sm5_s00036_1463192_92779	C02	16899770	10	G	C	AATTAACTACGAGCACTTTTCTGCATTTTCCCCCTC
sm5_s00036_1489195_92793	C02	16925773	15	T	C	AGACTGACCGCAGCATGGTCGTGCACTGTTGGCACT
sm5_s00036_1519967_92801	C02	16956545	1	T	G	AGGATTTATGTCGCAAAGACTTGCTCCACAAGGACA
sm5_s00036_1543089_92810	C02	16979667	1	A	T	GTTAAGGTTGTGGCATGGTCATGCTTAAAGGAAACA
sm5_s00036_1585124_92818	C02	17021702	12	G	A	GCGGGGGGCGGGGCAAAGTCCTGCAATATGATTGGG
sm5_s00036_1592204_92823	C02	17028782	30	G	A	GGAGTCCCTACTGCACCTGCGTGCACACACGCGTTC
sm5_s00036_1598641_92829	C02	17035219	9	C	T	CCCTTTGCTCAGGCAAGAATCTGCCTTTGAGTCAAG
sm5_s00036_1624525_92837	C02	17061103	15	G	A	AAACCAGGGATGGCAGGAGACTGCAACAGAGGTCAA
sm5_s00036_1626889_92838	C02	17063467	28	C	A	CACATGTAGGACGCATTAAGATGCAATCCCTCATTC
sm5_s00036_1645699_92840	C02	17082277	30	G	T	ATTGTGAGACAAGCAGGTGTGTGCGCGTGCGTGTGT
sm5_s00036_1659304_92845	C02	17095882	34	G	C	AAACACAAGCACGCATGTACTTGCATGTGTTTTCGC
sm5_s00036_1659616_92846	C02	17096194	29	A	T	GTCTGTATGTGTGCAATCTCTTGCGTAACATCCCAG
sm5_s00036_1691918_92855	C02	17128496	11	G	T	CTCTCAACTCTGGCATCTGATTGCTGCATTCACATT
sm5_s00036_1706888_92865	C02	17143466	25	T	G	GCAGCTACAACTGCAACATGCTGCTTACACACTGAA
sm5_s00036_1714033_92867	C02	17150611	18	G	T	TTCTGATGATTGGCAGTCTGATGCGCTGGAAATCAA
sm5_s00036_1722945_92870	C02	17159523	29	T	C	TTAGGACTGGATGCAGGATGTTGCCCAATTGTCTTA
sm5_s00036_1730063_92872	C02	17166641	9	C	T	AATGTGAACTTTGCAAGTCCCTGCAGAGCTTCAAGA
sm5_s00036_1744316_92876	C02	17180894	24	G	A	CTGTGTTTGTCTGCAGATCAGTGCGTCTGTTCACAG
sm5_s00036_1744586_92878	C02	17181164	5	T	A	TTTATTTTTGGCGCACTGATGTGCCGGATGTGTCAG
sm5_s00036_1747643_92881	C02	17184221	24	T	A	AGAATTAATCCAGCAGTACAGTGCTATCAAGGGCAG
sm5_s00036_1756182_92884	C02	17192760	5	A	T	CGATTACATCCTGCACATTTCTGCCTGTGCCTTATC
sm5_s00036_1757196_92885	C02	17193774	0	G	A	GGCATGTTACCTGCAGTGCGGTGCAAACCATTTAGA
sm5_s00036_1859367_92907	C02	17295945	28	C	A	GTGTGTGTGAGAGCAAGAGCGTGCGCACCTAAAATA
sm5_s00036_1859986_92908	C02	17296564	34	A	G	GGATGGTGCCTTGCAGTCCCTTGCCCCATGCAGGAA
sm5_s00036_1862510_92910	C02	17299088	19	C	G	TCAGGGCTGTGAGCATGTCCCTGCAAACTATAGATA
sm5_s00036_1872264_92912	C02	17308842	16	G	A	GTGTACACGTGTGCACGTTTGTGCCGCCGTGTGCAA
sm5_s00036_1872502_92916	C02	17309080	7	C	T	ACCACCCCGGGGGCACTGGCCTGCCCCCGGCTAGTG
sm5_s00036_1904033_92925	C02	17340611	25	T	C	GATGGTTAGGTGGCAAACCGCTGCTTGGCTCGGCTC
sm5_s00036_1904290_92928	C02	17340868	8	G	A	GCTTGTGTAGCTGCATGTCTCTGCACAGCTCATCCA
sm5_s00036_1906895_92931	C02	17343473	22	T	A	AGTGTGTCATCAGATTGGTCTCTGGGCCATGTGCAG
sm5_s00036_1976590_92955	C02	17413168	6	T	C	AGTTATTGTGAGGCACATTGGTGCGAGGCTAAATTT
sm5_s00036_2019375_92966	C02	17455953	5	T	C	ACACATACACATGCATACACATGCACGCACATGCTC
sm5_s00036_2056459_92987	C02	17493037	33	G	A	AGGGTGTGTTTGGCATTGGTGTGCATTCATGAAGCC
sm5_s00036_2119047_93015	C02	17555625	20	G	T	AAAGACACCCGAGCACTCAGTTGCGTCTGACGCACA
sm5_s00036_2130245_93021	C02	17566823	1	A	G	AATCTGCTGCCAGCAGCCTGTTGCAAAGTGGTACCT
sm5_s00036_2160733_93039	C02	17597311	32	T	C	GTGTGTACTCGTGCACTTGCATGCTTCTGGTGTGGA
sm5_s00036_2171539_93047	C02	17608117	28	T	C	AGAGGGGTCGCCGCACTAGTTTGCATAGCTTTGCTT
sm5_s00036_2173982_93051	C02	17610560	27	G	T	ACCATCTTCTCTGCAGCAAAATGCATTGTGGGAAAA
sm5_s00036_2195284_93058	C02	17631862	31	A	G	CGGGCACTGGAGGCAATATATTGCAAACAACGATAC
sm5_s00036_2206411_93062	C02	17642989	3	C	T	AGTCATTATCCTGCACAGTTTTGCAGCATCATCGTT
sm5_s00036_2223707_93070	C02	17660285	16	A	T	TATGTTTTGATGGCACTTGCTTGCACACTCCTATTT
sm5_s00036_2234175_93073	C02	17670753	26	G	A	AAGATAACACATGCAATCACTTGCGCGTGCACACAC
sm5_s00036_2294804_93091	C02	17731382	13	A	T	TAGACCGACAACCAGCAAGGTGCATGATGGGTGACA
sm5_s00036_2294833_93092	C02	17731411	15	A	T	TGGGTGACATACTGTTTGCAATGTGGTTGCGTTCCT
sm5_s00036_2320322_93098	C02	17756900	0	G	A	GCGCACATGCACGCACACACATGCACACACACACAC
sm5_s00036_2330501_93104	C02	17767079	8	C	T	CAGAGATGCACCTATTGTCACTGAAGTCAGACAGTG
sm5_s00036_2330738_93108	C02	17767316	21	A	T	TCAAGAGGAATCCTGCATACTATCACAGATTAGAAA
sm5_s00036_2397515_93133	C02	17834093	26	A	G	AGCCGCAGTGCAGCATTGTTATGCTCAAAGTGTGGG
sm5_s00036_2402219_93136	C02	17838797	8	C	A	ACAGAGTACTTTGCACCTGACTGCTTAAAAACAGCT
sm5_s00036_2402284_93138	C02	17838862	9	G	A	TTTTCAATCGAGCACTGCACTGTCACAAGACAAGGA
sm5_s00036_2406250_93141	C02	17842828	17	C	A	CACCAAACACATGCACACACATGCACTCACACGAGA
sm5_s00036_2411094_93151	C02	17847672	20	T	C	TATTTCTCAGAAGCAATTCATTGCACTGGCTCTCTC
sm5_s00036_2419706_93161	C02	17856284	11	A	G	CCAAAGCCTGCAGGGGGCTACGGCTTTCCTCTTGAC
sm5_s00036_2446154_93169	C02	17882732	0	G	T	GTCACCTTCAAGGCAGCATTTTGCTGTGGTGCTGCA
sm5_s00036_2448715_93170	C02	17885293	24	A	T	ATGTCTACACCTGCAGAGACTTGCAGCCCTGCGGTA
sm5_s00036_2511604_93185	C02	17948182	28	G	C	CGGGGTCAAGGGGCAGCAGAATGCTCTGGTGTTAAT
sm5_s00036_2536444_93193	C02	17973022	32	T	G	ATGTGTGACACTGCAAATGTTTGCAAACACGTTTGA
sm5_s00036_2563626_93198	C02	18000204	9	G	A	CAAACAATGGTGGCATAATGTTGCCCCCTGTGTGTG
sm5_s00036_2563910_93200	C02	18000488	31	T	G	CATGACAGACCAGCAGACAGATGCAAGAATCTGCAA
sm5_s00036_2611839_93218	C02	18048417	24	G	A	GTTTGAGCGCGAGCATGTTTGTGCGCATACGTGTAC
sm5_s00036_2612131_93222	C02	18048709	21	A	C	TTTGAACTGGAGGAAGACATTAGCGTTTAGCATGTG
sm5_s00036_2612207_93224	C02	18048785	11	T	C	ATTTAATAGCATGCATGCATATGCCAGTGCGCAGGA
sm5_s00036_2613063_93225	C02	18049641	11	T	C	ATGCTGCAAGCTGCAGCAGTGTGCCATTATCTGTCG
sm5_s00036_2615806_93227	C02	18052384	23	C	G	TTTTTTCCCGAGGCAGGTTTGTGCTCTGAATTTGCG
sm5_s00036_2619862_93229	C02	18056440	1	T	C	GTAGCCACTCTGGCAGCTCGCTGCCGGCCTTGAATA
sm5_s00036_2633763_93237	C02	18070341	6	G	T	GAGAGGGACGGAGCAGGAGGGTGCAAAGAGAGACGA
sm5_s00036_2643768_93242	C02	18080346	1	C	T	TCGTGTGTGGCTGCAGTCAGGTGCAGTCAGATTTTC
sm5_s00036_2645316_93243	C02	18081894	10	C	T	TGGGACGTTTCGGCAGTGGACTGCAGCACTTGTACC
sm5_s00036_2649281_93245	C02	18085859	0	G	T	GTGTGTGTCCAAGCAGCACTTTGCCCAGTGCAGACT
sm5_s00036_2664257_93249	C02	18100835	8	C	G	TGTTTGTGCTCTGCAGCCAAATGCTTGGACGGCCAA
sm5_s00036_2675452_93257	C02	18112030	1	G	A	TGGAGTAAATGGGCAGTTGTTTGCTCCCATGTTAGC
sm5_s00036_2696947_93270	C02	18133525	18	G	A	TGATCTTTCTGCGCATGCGCGTGCATATTCTCTGTC
sm5_s00036_2707624_93275	C02	18144202	20	G	T	AATTTCACCAGTGCAAAACAGTGCGCATGTTTGTGT
sm5_s00036_2713133_93279	C02	18149711	34	A	T	AGTTGTTGTCATGCATCCTAATGCCAATCCAAAAAG
sm5_s00036_2717050_93281	C02	18153628	0	A	T	TTACGTTTAAACGCATCTCAATGCCCGTAGCTTTCG
sm5_s00036_2730729_93284	C02	18167307	5	T	C	TTCATTCAGAATGCAGCCGATTGCAAGACTCATCAA
sm5_s00036_2757118_93289	C02	18193696	29	G	A	GGGAATGCTTAAGCAGACTGGTGCATGTCGTCTATT
sm5_s00036_2784561_93302	C02	18221139	4	A	G	CCCCAAACTCCGGCAACGCTGTGCTCCATTTATTTA
sm5_s00036_2794067_93306	C02	18230645	11	G	A	GCGGCGGCGGCGGCAGCCTAGTGCTGTCAGTTCTCC
sm5_s00036_2794103_93307	C02	18230681	13	A	T	CCTGCGGGGATGAAGGAGTGAGAGAAGTTACTTCCA
sm5_s00036_2794149_93308	C02	18230727	6	C	T	TAGGAACGTCTCGATGTCCGAGATCATGATTAAGAC
sm5_s00036_2800658_93312	C02	18237236	1	T	A	TTGAATCAGGGAGCAAGTGCTTGCTGCACAAATACA
sm5_s00036_2855627_93326	C02	18292205	25	A	G	GGTGTCACATTTGCATCACAATGCAATGCTTTGATT
sm5_s00036_2862065_93335	C02	18298643	35	G	T	TGGCCCTTGAAAGCAAAAGGTTGCCCACCCCTGTAG
sm5_s00036_2864977_93341	C02	18301555	3	A	G	CATATGAAGGAGGCAAATTACTGCCCCCATATCTGC
sm5_s00036_2898675_93349	C02	18335253	0	G	A	GCACGTGAGACCGCAAATGTCTGCAGATGTCGCTCG
sm5_s00036_2910473_93353	C02	18347051	27	A	G	AACACTGACCCAGCAATTTCATGCTACATCTGGTAA
sm5_s00036_2931398_93361	C02	18367976	25	A	G	CGTGGAGCCGATGCAACCGTATGCCATACACACATA
sm5_s00036_2941458_93370	C02	18378036	24	C	T	CCTTCCGCGACGTATCTCCCTGCGTAAGGTCCGTGT
sm5_s00036_2954370_93377	C02	18390948	9	C	T	GCTTGTCCTCTTGCACCTGAATGCACCCTCGGGGAG
sm5_s00036_2993278_93388	C02	18429856	0	C	A	AGGACTAACAGAGCAGCACTCTGCGAGGAAGGACCC
sm5_s00036_3011524_93391	C02	18448102	20	G	A	TGAATTTAGAGCGCAGACGCGTGCGTGCGTGCCTTT
sm5_s00036_3018450_93393	C02	18455028	0	T	A	TCCATATTGTCAGCATTCCCCTGCATGCGGAATAAA
sm5_s00036_3090857_93425	C02	18527435	35	G	A	TCAAGGTTTCATGCATTCACTTGCACTCACTTGACG
sm5_s00036_3095094_93427	C02	18531672	3	C	A	AAACAAAACAATGCAACCAGTTGCGCGCTAGAAATA
sm5_s00036_3097490_93428	C02	18534068	5	G	T	TTCCGGGAATGTGCATTCGTTTGCAACTTGTTTTCC
sm5_s00036_3103606_93429	C02	18540184	29	G	C	CAACCTCTTTTGGCAAACAGTTGCAGATGGTTTTAA
sm5_s00036_3117192_93436	C02	18553770	19	G	A	ACTGGTTCCCAGGCACGATGTTGCGGTATATACACA
sm5_s00036_3136675_93446	C02	18573253	11	G	A	ACAGGGAGAACGGCAATGAGTTGCAAGCGTTCTGTA
sm5_s00036_3180374_93460	C02	18616952	16	G	T	GTTAGCTCGAGCGCTAGAATGTCCGAGAAAAGGATA
sm5_s00036_3191244_93467	C02	18627822	19	T	C	GAAGTGAAAAGTGCAACCATGTGCTCGGGATTTGAA
sm5_s00036_3208751_93478	C02	18645329	26	C	T	CTTAAAGCGAAGGCAATTCCTTGCTTTCTGGTTGGT
sm5_s00036_3221596_93487	C02	18658174	32	C	T	ACCAAATAACTTGCAGTCCATTGCCAGTTAGCCTCA
sm5_s00036_3227846_93488	C02	18664424	0	G	T	GTGTGTTCACTGGCAGATAACTGCTCGTGGTCATAC
sm5_s00036_3295868_93512	C02	18732446	6	C	G	GCTCCACGGGTGGCACAGTGGTGCACTGGTTTACCG
sm5_s00036_3298270_93513	C02	18734848	10	A	G	TCACAGAAACACGCAGGACAGTGCTTCCCTGTTGGG
sm5_s00036_3312421_93519	C02	18748999	6	T	G	TTGTTTTTGAAAGCATCTACATGCCTCACAGGGAAT
sm5_s00036_3312539_93521	C02	18749117	14	C	A	CCCATGTCTTCACTCGTTACCCAATGTGATATTGGA
sm5_s00036_3352340_93529	C02	18788918	3	C	T	CCCTAAGGGTCGGCAGTCAACTGCATGCGAATCCTA
sm5_s00036_3355383_93530	C02	18791961	7	C	A	ACTTGCACATAAGCATGAGGCTGCAGCCATCAACCA
sm5_s00036_3376664_93536	C02	18813242	11	G	C	CCGGACCACTTGGCAGCGTACTGCCCAGTGAATTCC
sm5_s00036_3413460_93543	C02	18850038	8	T	C	AGATTACATACTGCATGCCTTTGCTTCCTACACGCA
sm5_s00036_3440720_93549	C02	18877298	19	C	T	CAAGGAACAAAAGCATGTGCGTGCATGCTTGAGCAA
sm5_s00036_3485487_93560	C02	18922065	8	G	A	GCTCTGTGGACCGCAATATCCTGCAGAGGTGAGGCC
sm5_s00036_3523834_93570	C02	18960412	24	G	A	GATAATGGAAAAGCACTCACCTGCGTACAAGGGTGA
sm5_s00036_3533205_93573	C02	18969783	2	A	G	ACATATAGGAGAGCAGGTTGTTGCTTTCGTCGCTCA
sm5_s00036_3579911_93580	C02	19016489	11	A	C	CATCTCCTTTCAGCAACCTCCTGCTCTTTCCAAGAA
sm5_s00036_3598403_93584	C02	19034981	0	T	C	TTGAATTCGTGAGCAATGAATTGCACAACTGCTTAA
sm5_s00036_3694369_93621	C02	19130947	0	C	T	CGCTGCGCCGTGGCAGCATTGTGCTTGGGCAGCAGG
sm5_s00036_3705802_93630	C02	19142380	8	T	A	ATCCCTGCTCAAGCAGCATCCTGCATCACTGTACGT
sm5_s00036_3775056_93660	C02	19211634	29	A	T	GAGTTTAGTGTTGCAGCACTCTGCGTGTCACCATCT
sm5_s00036_3778154_93663	C02	19214732	33	C	A	GAGAGCACAACTGCACTAAGCTGCGACATTCAGCTA
sm5_s00036_3788373_93669	C02	19224951	9	T	A	CTTGCTGCTTCTGCACCAAATTGCTCAAAACCAAAG
sm5_s00036_3792960_93671	C02	19229538	27	A	C	GTGTTCGCAGAAGCAGGAAGCTGCTTTCAGGTGACG
sm5_s00036_3814585_93677	C02	19251163	35	C	T	CAATTCCCTAATGCAGCGGTCTGCTCCATCCTTCAC
sm5_s00036_3827732_93683	C02	19264310	31	A	G	ATTTCCTACTGGGCATGTGCGTGCCGGTGTAAACAG
sm5_s00036_3877877_93698	C02	19314455	28	G	T	GTGGCTTGTGACGCAAACTTCTGCTCTTGGTCTTCC
sm5_s00036_3887820_93700	C02	19324398	24	A	T	AATAGCATGCATGCAGTGGGCTGCAGTCGGCCCACC
sm5_s00036_3924780_93715	C02	19361358	35	C	A	CAAGAAACCGGTGCAGTGTTGTGCAGTTGGCCTACC
sm5_s00036_3933690_93720	C02	19370268	33	T	C	GTGATAAGGCCCGCAAACTCCTGCCCATCTCTTCTG
sm5_s00036_3975272_93734	C02	19411850	4	T	A	AAAATTTTTGCTGCAGGATTCTGCCAAAGCCTTTTT
sm5_s00036_3977830_93736	C02	19414408	20	T	G	AATGTGACAACCGCAGTCCTTTGCCTCAATTCCAAA
sm5_s00036_3977856_93739	C02	19414434	7	A	G	AATTTAAACTACGCAGAGCTTTGCAGTTGAGTGTTG
sm5_s00036_3985528_93743	C02	19422106	27	T	A	ACACACACACACGCACACACATGCAGGTACCATTTG
sm5_s00036_4007748_93748	C02	19444326	0	C	T	CGGTAACTGATTGCACACGGATGCACTATTTCCTGC
sm5_s00183_36599_154673	C02	19489627	34	T	C	TGAAATGAAGGAGCAGAAAGTTGCCCTGACCTTCTC
sm5_s00183_51051_154687	C02	19504079	15	A	G	GAAAAGTGAAGTGCAAGCTAATGCGAGCCTGATATT
sm5_s00183_103601_154567	C02	19556629	1	A	G	GACCTGCAGCTACGCTGTTGTTTCAGCGTGTTTCCA
sm5_s00183_119235_154576	C02	19572263	29	A	T	CGGGGCTATATTGCAAGGCTTTGCGCTGAATTGCAT
sm5_s00183_120116_154584	C02	19573144	7	G	C	CCGAGGGGATGTTTTCTCAGGCGATGTCAAACGTTA
sm5_s00183_159584_154600	C02	19612612	11	C	G	CTATTTTCAACCCACAATCTGAAGGAAAAAAAACCC
sm5_s00183_159607_154601	C02	19612635	0	C	A	CCCACATGTAGAGCATCTAGCTGCAGGTTAAACTCA
sm5_s00183_174679_154606	C02	19627707	25	C	A	TCAGAGATAAATGCACACACATGCTCAACCCCTGAC
[truncated: 19,617 more rows]
